# Supplementary material for: miR-128 Restriction of LINE-1 (L1) Retrotransposition Is Dependent on Targeting hnRNPA1 mRNA
Source: Int J Mol Sci. 2019 Apr 21;20(8):1955. doi: 10.3390/ijms20081955 (PMC6515209; doi:10.3390/ijms20081955)
Supplement: Supplementary file 1 [file ijms-20-01955-s001.zip]

Archive with 1 entries (1 files):
- ijms-474474-supplementary.xlsx
