# Supplementary material for: miR-128 Restriction of LINE-1 (L1) Retrotransposition Is Dependent on Targeting hnRNPA1 mRNA
Source: Int J Mol Sci. 2019 Apr 21;20(8):1955. doi: 10.3390/ijms20081955 (PMC6515209; doi:10.3390/ijms20081955)
Supplement: Supplementary file 1 [file ijms-20-01955-s001.zip › ijms-474474-supplementary.xlsx]

## Sheet: Control vs. miR128 Expt 1
Gene	miR Control Replicate 1	miR Control Replicate 2	miR-128 Replicate 1	miR-128 Replicate 2
0610007L01Rik	6.8	6.09	11.99	10.72
0610007P08Rik	0.38	0.59	1	1.22
0610007P14Rik	36.24	44.3	25.13	33.42
1110008F13Rik	3.93	4.72	15.03	11.52
1110049F12Rik	3.17	3.17	6.98	5.63
1190007F08Rik	1.7	2.35	5.07	5.27
1300001I01Rik	2.61	3.3	7.51	6.82
1500010J02Rik	3.06	3.34	6.66	5.92
1600029D21Rik	56.4	64.57	48.23	51.79
1700061G19Rik	11.01	12.77	8.51	10.88
1810055G02Rik	22.22	23.24	16.64	21.53
1810058I24Rik	101.35	98.28	87.92	90.46
2010002N04Rik	6.44	7.95	4.82	6.06
2010317E24Rik	2.43	1.94	1.19	1.13
2210013O21Rik	39.32	37.08	29.35	35.45
2310003C23Rik	23.11	23.85	19.45	23.85
2310036O22Rik	311.2	272.76	136.21	183.32
2410016O06Rik	0.94	1.16	2.89	2.19
2410127L17Rik	2.41	1.93	6.5	6.32
2510039O18Rik	2.14	2.92	5.82	6.59
2610027L16Rik	2.24	2.44	6.19	5.18
2700078E11Rik	0.71	0.54	1.8	1.47
2810046L04Rik	0.82	0.91	3.07	2.62
2810432D09Rik	81.26	83.4	71.45	74.51
2900097C17Rik	4.11	3.86	8.74	8.83
3230401D17Rik	37.36	40.38	29.52	36.48
4932411L15	1754.99	1637.5	1525.08	1497.27
4933407C03Rik	5.95	7.27	12.67	11.94
5730507C01Rik	6.87	5.53	9.87	11.73
6820431F20Rik	9.35	10.31	22.99	23.35
9430016H08Rik	14.72	12.8	8.6	12.28
9930021J03Rik	0.31	0.17	0.82	0.62
A130040M12Rik	43.44	39.56	28.49	34.82
A930001A20Rik	8.93	8.15	4.26	6.59
AI837181	4.79	5.06	12.04	10.03
AI846148	1.25	0.89	2.78	2.28
AU015836	2.67	2.85	6.76	6.05
AW555464	2.58	2.72	4.49	4.01
Aak1	0.18	0.21	0.58	0.55
Abcc4	1.23	0.94	1.97	2.23
Abcd3	1.88	1.24	3.02	3.23
Abce1	4.74	3.13	9.14	8.53
Abhd12	2.23	2.46	7.62	5.19
Abhd5	5.73	6.19	4.56	5.74
Abl2	2.11	2.13	4.49	4.3
Acaa1a	33.19	28.12	18.03	15.86
Acaca	0.71	0.8	1.79	1.68
Actb	21153.8	22132.2	19877.9	18299.7
Actg1	3759.24	3694.29	2371.3	3014.02
Actn1	1.19	1.04	2.62	2.11
Actn4	15.04	17.51	37	31.12
Actr5	0.72	1.05	2.71	1.91
Adam23	1.14	1.04	2.87	1.95
Adap1	2.73	3.91	9.75	7.86
Add1	3.65	4.73	11.48	10.9
Adh5	118.21	129.89	96.33	115.68
Adh7	10.26	11.83	9.63	9.97
Adi1	24.37	26.89	19.04	23.66
Adrbk1	2.27	3.28	8.15	7.38
Afg3l1	5.56	5.29	10.36	9.79
Aggf1	2.9	3.4	6.04	6.66
Agps	0.55	0.45	1.58	1.43
Agrn	1.29	1.45	3.63	3.47
Ahctf1	0.49	0.52	1.4	1.49
Ahcy	36.78	39.17	28.98	35.78
Ahcyl1	0.65	0.87	2.61	2.38
Aig1	16.39	13.72	11.74	13.68
Akap1	1.9	2.74	4.86	4.96
Akap8l	16.46	17.96	15.02	12.97
Akirin1	1.18	0.93	2.91	2.34
Akr1b3	10.57	11.55	3.99	8.94
Akt1	3.18	5.55	9.3	9.05
Aldh4a1	2.91	3.72	2.32	2.44
Alyref	12.21	10.01	27.77	22.89
Amd1	16.34	14.76	22.29	24.22
Amfr	1.11	1.61	2.6	3.08
Amotl1	2	2.12	5.3	4.71
Amt	5.48	6.43	1.74	3.45
Anapc1	0.91	0.93	2.31	2.2
Anapc2	5.91	8.06	13.24	12.17
Ank	1.71	2.63	7.77	6.95
Ankfy1	0.98	1.24	2.73	2.51
Ankhd1	1.43	1.62	3.72	4.12
Ankle2	1.08	1.29	2.65	2.1
Ankmy2	9.53	10.72	5.8	7.13
Ankrd13a	1.64	1.98	4.18	4.7
Ankrd17	3.56	3.71	7.46	7.5
Ankrd40	0.87	1.84	3.31	2.99
Ankrd54	1.58	1.76	4.36	3.23
Ano6	1.72	2.47	4	4.04
Anp32b	86.07	88.93	199.63	164.19
Anxa5	68.82	74.32	58.92	63.64
Ap1g1	1.98	1.87	4.26	4.66
Ap2a1	3.99	2.91	2.29	2.37
Ap2a2	6.81	8.86	16.9	15.04
Ap2b1	5.94	5.39	9.66	9.72
Ap3d1	5.73	5.53	11.08	10.18
Aph1a	6.77	8.13	4.1	4.69
Arap2	0.42	0.46	1.29	1.28
Arf3	5.72	6.51	14.71	13.26
Arf4	23.54	22.4	13.35	18.33
Arf5	13.6	15.15	35.71	29.62
Arf6	1.83	2.5	5.3	5.1
Arfgef1	0.42	0.43	1.2	1.49
Arhgap32	1.71	1.72	3.89	3.96
Arhgap5	0.74	0.64	2.22	2.54
Arhgef18	2.5	2.79	6.56	6.92
Arid1a	4.28	5	10.38	10.11
Arid5b	16.29	14.19	12.15	13.76
Arih1	0.6	0.7	1.75	1.87
Arl1	12.27	15.07	6.82	10.28
Arl5a	0.55	0.64	1.96	1.96
Arpc3	430.46	399.71	368.86	366.18
Arpc4	60.22	55.32	40.72	54.15
Arpc5l	24.05	28.64	22.14	20.6
Asah1	9.07	8.66	5.48	6.84
Ascc1	26.73	32.35	23.95	24.24
Ash1l	0.82	0.73	2.1	2.36
Asxl1	1.84	2.67	4.66	4.66
Atmin	2.68	2.77	5.6	5.15
Atp13a1	3.55	5.49	10.17	8.94
Atp13a3	0.47	0.31	1.11	0.95
Atp2a2	2.6	3.27	6.89	6.94
Atp5a1	557.74	549.31	358.34	470.17
Atp5f1	119.45	114.16	89.76	115.59
Atp6ap1	21.73	25.36	15.16	20.95
Atp6ap2	12.98	13.12	6.2	9.53
Atp6v0c	560.06	641.43	522.97	464.52
Atp6v0d1	10.98	13.31	20.16	18.83
Atp6v1c1	15.34	16.9	12.19	15.7
Atp6v1e1	120.52	120.96	106.85	121.25
Atp6v1h	8.21	7.73	4.32	5.67
Atpaf1	0.81	0.66	2.41	1.65
Atxn1l	0.19	0.08	0.47	0.42
Atxn2	1.92	2.02	4.76	4.78
Aven	3.02	3.02	12.11	10.74
B230208H17Rik	1.25	1.9	5.29	4.16
B230312A22Rik	0.96	0.9	3.41	3.2
B4galt3	18.49	21.91	12.64	15.83
B4galt5	1.85	2.63	5.6	5.61
B4galt6	1.09	1.04	2.88	2.97
BC056474	133.73	119.44	115.1	113.69
BC061212	2.91	3.7	2.09	1.63
BC096441	2.36	2.31	0.51	1.17
Bag6	3.85	5.53	13.96	11.65
Basp1	2.34	1.7	5.58	6.33
Baz1a	2.63	1.99	5.29	4.64
Baz1b	4.21	4.21	10.47	10.14
Baz2a	5.9	6.72	8.98	9.42
Bbc3	4.49	3.09	1.7	1.58
Bcas2	226.2	242.59	216.52	224.72
Bcat1	11.49	12.87	9.54	10.79
Bclaf1	15.54	16.21	20.44	22.68
Bicd2	1.18	1.44	4.01	2.71
Birc6	1.54	1.51	3.7	4.36
Bmp1	1.07	1.27	2.68	2.2
Bmpr1a	0.72	0.45	1.58	1.97
Bms1	2.32	2.94	5.17	4.45
Bod1	2.22	3.53	9.06	7.97
Bod1l	2.58	2.23	4.31	4.66
Bptf	3.92	4.88	10.8	10.08
Brca2	0.5	0.61	1.03	1.28
Brd2	19.01	23.78	56.18	44.31
Brd4	10.69	13.22	32.75	24.36
Bscl2	34.63	39.31	31.83	34.93
Btbd1	0.72	0.9	2.78	2.93
Btbd6	0.98	1.67	3.67	3.24
Btg2	18.06	20.63	13.07	12.43
Bzw2	35.83	39.45	22.45	24.69
C1qbp	16.87	15.75	44.67	40.77
C77370	0.49	0.48	1.58	1.75
Cab39	1.56	1.52	4.19	4.11
Cacna2d1	0.15	0.1	0.33	0.54
Cacnb3	5.34	7.18	11.75	10.5
Camsap1	2.17	1.86	4.66	4.31
Camsap2	0.32	0.32	1.06	0.92
Cand1	3.82	2.51	7.28	6.82
Cap1	4.18	4.44	8.99	8.74
Capn7	0.85	1.02	2.84	3.04
Capns1	88.26	113.67	299.95	233.93
Caprin1	4.45	3.8	7.6	8.63
Car2	19.86	21.79	16.07	20.28
Card10	1.75	1.91	3.87	4.12
Cars2	2.35	3.66	6.48	6.35
Casc3	1.95	1.76	4.42	3.98
Cav1	1.9	1.15	0.63	0.63
Cbfb	1.07	1.18	3.52	3.65
Cbr3	45.31	57.47	26.19	37.41
Cc2d1a	6.38	6.46	11.83	12.31
Ccdc117	0.47	0.41	1.34	0.95
Ccdc41	0.89	0.95	3.19	2.5
Ccdc9	4.13	5.16	8.61	7.78
Cck	5.13	6.41	1.04	2.95
Ccndbp1	16.43	15.81	10.63	12.86
Ccne1	5.76	7.14	18.94	18.11
Ccni	2.61	2.92	8.3	8.36
Ccnk	1.78	1.06	3.75	3.35
Ccny	0.41	0.49	1.56	1.12
Cct2	140.92	123.94	106.09	123.36
Cct6a	141.77	140.48	98.08	126.08
Cd55	4.67	4.4	2.79	4
Cd63	1361.81	1449.97	1366.59	1350.72
Cd9	281.62	307.79	176.41	227.92
Cdc42	58.09	56.22	41.97	53.03
Cdc42bpa	0.31	0.24	0.69	0.56
Cdk1	62.39	65.93	58.52	68.13
Cdk11b	41.44	40.91	42.24	40.23
Cdk12	2.48	1.84	3.61	3.62
Cdk13	0.88	0.63	1.73	1.61
Cdk16	2.14	3.1	7.37	6.93
Cdk18	0.57	0.95	1.93	1.73
Cdk2ap1	14.56	15.12	31.7	29.98
Cdk8	0.64	0.74	2.22	1.69
Cdk9	4.01	4.63	10.43	9.57
Cdv3	8.34	9.51	21.17	19.07
Celf1	4.27	3.68	7.63	6.82
Cenpb	2.73	3.68	6.77	6.31
Cenpv	2.4	2.96	8.51	7.05
Cggbp1	2.7	3.02	4.92	4.46
Chaf1a	4.97	5.76	13.57	11.21
Chd1	1.1	1.26	3.76	3.22
Chd2	2.31	2.48	4.93	4.64
Chd4	8.83	9.09	14.83	14.74
Chd7	0.87	1.11	2.91	2.07
Chka	19.2	19.22	31.05	28.89
Chmp1a	30.13	29.63	23.46	29.24
Chmp7	2.02	3.11	5.85	5.15
Chpf	3.16	4.35	8.17	7.2
Cib1	96.67	93.42	69	58.19
Ckap4	9.73	9.38	19.77	19.12
Clcn3	2.27	2.87	4.71	4.59
Cldn4	124.16	175.17	74.65	81.17
Cldn6	18.48	21.07	15.08	16.9
Clpp	239.26	297.52	170.73	162.18
Clptm1l	3.99	4.41	12.86	11.78
Clta	123.61	147.52	80.05	113.88
Cltc	7.56	6.41	12.73	13.1
Cmas	3.52	2.51	7.62	6.72
Cmtm3	19.68	24.91	9.48	14.61
Cmtm7	16.44	20.49	11.43	14.76
Cnih4	37.95	37.85	39.08	37.14
Cnot1	3.55	3.69	8.27	7.86
Cnot6	1.91	2.87	5.42	5.52
Cnpy2	272.66	290.87	273.31	295.5
Cog1	1.43	1.68	3.62	3
Cog3	0.69	0.91	2.28	1.72
Col18a1	7.13	8.74	18.3	14.81
Col1a2	2.39	1.74	4.34	4.39
Col4a1	1.13	1.29	3.22	3.04
Copa	2.83	3.4	5.89	5.87
Copb2	19.36	18.13	15.03	17.51
Cops5	80.98	88.3	64.99	80.81
Coq7	111.21	114.95	97	98.66
Cox18	10.08	6.52	2.58	4.25
Cox4nb	23.61	30.18	16.55	18.98
Cox5a	656.09	558.65	95.77	221.91
Cox8a	2072.42	1976.49	1956.59	1957.6
Cpd	0.2	0.19	0.59	0.44
Cpe	4.21	3.86	10.1	11.33
Cpsf1	4.19	4.69	10.71	8.84
Cpt1a	2.6	1.98	3.95	3.96
Crebbp	3.73	3.63	9.48	8.73
Creld2	48.5	50.24	28.78	42.01
Crk	1.24	1.27	2.74	3.59
Crtap	9.29	9.8	36.96	31.29
Csde1	14.56	12.93	26.47	25.99
Csnk1g2	2.43	2.34	6.34	5.38
Csnk2a2	3.03	2.65	5.72	4.92
Csnk2b	184.3	184.31	170.53	182.38
Csrp1	54.31	61.72	31.02	43.39
Csrp2bp	3.31	2.57	7.48	6.1
Ctbp1	2.44	2.85	5.6	4.69
Ctbp2	14.51	10.65	22.37	23.2
Ctdnep1	2.47	2.88	10.44	10.91
Ctdsp1	1.89	3	7.7	6.24
Ctdsp2	2.54	2.71	6.19	5.43
Ctdspl	0.45	0.31	1.04	0.83
Ctgf	16	12.5	5.33	5.97
Cth	33.58	39.22	19.87	28.15
Ctnnb1	8.57	8.5	16.85	17.18
Ctnnd1	2.04	2.26	4.43	4.64
Ctsd	219.45	250.85	199.36	221.52
Ctsl	261.29	273.27	175.44	226.41
Cttn	8.11	9.48	13.03	13.32
Cul1	5.33	5.43	10.64	8.79
Cul3	3.18	3.2	8.5	9.54
Cul4b	2.64	1.89	4.52	4.95
Cxcr7	5.82	4.43	3.37	3.25
Cxxc1	5.44	6.98	15.32	13.11
Cyb5	291.91	312.41	297.55	272.1
Cyc1	96.58	104.34	85.82	92.57
Cyp51	4.93	5.95	4.09	4.33
Cyr61	18.81	24.15	12.24	15.22
D11Wsu99e	28.14	26.2	19.61	21.75
D15Ertd621e	0.74	0.85	2.39	2.35
D17Wsu104e	180.37	182.87	177.41	183.78
D17Wsu92e	3.76	4.55	12.63	11.22
D4Ertd22e	20.77	29.55	12.32	12.71
D8Ertd738e	350.42	361.51	352.73	335.05
Dag1	1.9	2.08	4.71	4.3
Dap	41	43.49	29.67	34.36
Dars	8.34	11.11	3.73	4.16
Dazap2	64.38	81.79	36.57	46.95
Dcaf15	4.86	6.47	15.96	14.21
Dck	2.13	1.48	0.92	0.71
Dclre1b	4.18	4.84	3.25	4
Dctn2	60.45	70.87	55.69	58.25
Dcun1d5	3.19	1.92	6.25	7.25
Ddx17	3.56	3.76	12.41	12.43
Ddx3x	12.53	10.03	25.68	27.37
Ddx5	33.62	32.41	26.8	30.78
Ddx6	1.87	1.79	4.79	4.32
Dedd	13.28	14.6	11.41	13.8
Degs1	32.25	33.88	20.41	25.85
Dhcr24	5.61	7.5	17.34	15.38
Dhx16	128.75	138.99	136.82	141.75
Dhx30	6.57	8.52	13.52	12.33
Dhx38	5.48	5.61	11.69	9.78
Dicer1	1.28	1.79	3.63	3.22
Dio3	7.5	5.63	3.27	4.18
Dirc2	1.04	1.09	2.49	2.03
Dlgap3	1.02	1.36	0.63	0.63
Dmwd	3.01	4.27	9.43	7.84
Dnajc11	14.93	16.65	14.06	14.65
Dnajc13	1.22	1.49	3.61	3.3
Dnmt1	7.99	9.25	14.62	13.51
Dnmt3b	2.88	4.38	12.1	11.24
Dnttip2	76.62	84.22	56.82	71.89
Dos	1.72	2.2	5.02	4.07
Dppa5a	29908.1	29785.8	30230.5	29795.9
Dpy19l1	0.93	0.64	1.94	2.63
Dpy30	445.84	439.95	441.42	436.9
Drosha	4.45	4.97	10.69	9.41
Dsg2	0.67	0.67	1.69	1.96
Dst	1.6	1.66	3.01	2.81
Dstn	129.32	133.04	118.67	138.88
Dstyk	0.38	0.53	1.3	1.4
Dusp1	3.31	3.03	7.54	7.6
Dyrk1a	0.73	0.86	2.36	2.04
E2f1	3.59	3.09	7.51	5.95
E2f4	7.16	8.81	13.43	14.84
E430025E21Rik	1.39	1.94	5.09	4.97
Ech1	133.44	165.02	104.38	113.06
Echs1	37.99	38.53	25.2	34.02
Ect2	3.82	3.69	7.09	6.99
Edc4	5.05	5.12	8.81	8.64
Eef1e1	27.59	31.5	20.31	27.09
Egln2	10.01	10.62	18.16	16.07
Ehmt2	10.47	14.28	22.01	20.95
Eid2	1.45	1.78	5.21	3.91
Eif1ax	110.67	97.46	89.15	100.94
Eif2b5	8.27	9.25	21.29	20.59
Eif2c1	1.08	1.24	3.7	3.54
Eif2s3x	3.33	3.46	5.13	6.58
Eif3b	19.21	24.49	52.23	44.05
Eif3f	19.53	24.1	96.07	66.5
Eif3h	202.97	211.99	214.05	217.84
Eif4a3	375.27	321.39	245.12	303.69
Eif4b	21.74	21.36	31	32.66
Eif4ebp3	1.79	1.68	6.03	6.91
Eif4g2	5.52	4.44	10.97	11.68
Eif5	8.9	6.99	21.62	17.78
Eif5b	38.05	34.31	31.73	36.37
Elavl1	1.46	1.35	3.45	3.61
Eml4	1.36	1.7	3.74	3.23
Emp3	107.67	107.7	107.58	102.21
Enah	2.02	1.8	5.02	4.63
Eno1	1750.27	2127.66	1205.02	1529.36
Epas1	3.58	3.08	7.8	6.85
Epcam	13.83	15.84	40.14	33.55
Ephb3	1.06	1.32	2.63	2.32
Ercc4	9.65	8.73	9	8.91
Eri1	0.56	0.76	1.98	2.04
Ermp1	0.72	0.9	2.72	2.38
Esd	191.24	187.87	171.11	186
Esm1	1.4	1.01	0.4	0.58
Espl1	1.96	2.21	3.09	3.73
Esrp1	0.92	1.26	3.1	2.78
Etf1	10.42	10.98	17.93	17.48
Etfa	24.87	27.96	19.92	23.96
Etnk1	0.92	1.06	2.63	2.67
Ets2	0.83	0.78	2.64	2.52
Evl	1.79	1.65	5.3	4.45
Ewsr1	20.7	20.48	16.32	17.17
Exoc3	7.18	8.11	6.81	7.21
Exoc5	0.28	0.27	1.17	1.18
Exoc6b	1.3	1.86	4.29	3.58
Ext1	1.03	1.36	3.76	4.1
Ezh2	3.93	4	10.58	10.39
Ezr	18.2	20.05	16.18	17.82
F11r	20.08	20.71	15.75	17.99
Fabp3	565.42	556.89	557.88	536.7
Faf1	2.48	2.89	9.44	7.45
Fam120a	1.94	1.97	5.63	4.76
Fam134a	2.07	2.75	6.89	5.99
Fam160b1	1.41	1.56	4.83	4.26
Fam168a	2.43	3.08	5.38	4.61
Fam168b	1.74	2.22	4	4.45
Fam171a1	0.4	0.89	1.38	1.71
Fam176b	6.55	6.73	3.13	3.97
Fam18b	8.87	9.99	4.89	8.2
Fam20b	0.64	1.01	1.77	2.25
Fam38a	1.42	1.36	3.1	2.53
Fam57a	2.73	3.94	1.44	1.49
Fam98a	3.69	3.69	8.29	7.35
Fancl	7.2	8.59	5.56	6.68
Fancm	0.41	0.37	0.76	1.03
Fau	4905.33	4858.46	4395.99	4274.95
Fbxl15	4.88	4.4	0.96	0.86
Fbxo11	0.51	0.62	1.29	1.85
Fbxo31	1.35	1.86	3.57	3.5
Fbxo45	0.4	0.43	1.46	1.11
Fbxo8	1.61	1.97	0.82	1.39
Fbxw8	0.9	1.29	2.29	2.67
Fbxw9	50.69	56.96	38.82	43.51
Fdps	251.41	263.9	216.27	252.46
Fdx1l	67.52	73.54	64.1	72.52
Fem1a	0.77	0.85	2.01	1.59
Fem1b	3.32	3.11	6.29	5.73
Fgd1	1.57	1.99	4.62	4.22
Fgf4	6.96	8.34	17.83	17.49
Fkbp1a	73.93	81.02	50.72	53.1
Flna	5.06	6.75	15.16	13.26
Flnb	5.47	5.52	10.18	9.92
Fmnl2	0.27	0.42	0.7	0.91
Fmnl3	0.61	0.59	1.62	1.31
Fn1	11.49	11.74	20.17	22.42
Fnbp4	2.18	2.33	5.78	4.83
Fndc3b	0.81	0.56	1.51	1.97
Fnta	6.05	5.98	19.45	16.75
Fos	17.95	16.2	10.86	14.05
Foxo1	1.45	2.11	5.49	4.86
Foxp1	0.94	0.95	2.32	2.17
Frg1	79.51	86.51	80.49	85.72
Frmd8	6.16	7.33	5.71	4.94
Frrs1	21.84	25.51	18.62	22.08
Fth1	4372.04	4852.13	3694.15	4345.1
Ftsj3	45.66	42.56	38.87	42.26
Fxyd6	22.85	25.58	18.65	22.63
Fzr1	7.71	12.52	27.83	23.96
G3bp2	159.54	167.18	103.97	121.32
G530011O06Rik	8.36	7.48	19.23	20.03
Gaa	16.35	16.67	16.66	15.21
Gabarapl2	318.12	274.2	219.53	247.22
Gadd45b	44.12	48.02	37.96	33.88
Gale	45.13	47.06	39.13	43.66
Galnt1	1.23	1.65	3.77	3.67
Galnt2	2.61	4.31	8.77	8.06
Galnt6	1.8	2.23	4.18	3.51
Ganab	5.29	5.64	9.1	10.21
Gapdh	12552.1	11708.2	11426.4	11596.3
Gapvd1	1.79	1.9	4.87	4.23
Gars	15.9	19.68	57.67	46.46
Gatad2a	7.91	8.21	12.49	11.39
Gatad2b	13.02	18.74	28.92	29.96
Gclc	1.06	1.02	2.59	3.12
Gclm	6	5.48	14	11.18
Get4	7.37	7.64	18.12	16.8
Gfpt2	6.68	8.17	5.07	6.08
Gga2	4.56	4.63	11.25	9.62
Ggct	49.69	44.98	46.63	47.75
Ghitm	42.23	47.11	35.5	42.71
Git1	2.19	3.22	6.66	6.34
Gla	4.23	4.28	2.76	3.95
Gldc	3.19	5.23	9.15	8.8
Glg1	5.43	5.59	18	14.56
Gli3	0.53	0.36	1.11	0.95
Glis2	1.66	1.97	4.51	4.22
Glrx3	157.89	148.62	157.33	166.5
Glt25d1	4.36	5.9	12.34	10.41
Glud1	5.95	7.12	18.76	18.05
Gm10052	0	28.85	0	0.34
Gm12669	1.69	30.75	0	0
Gm14325	1.03	0.66	1.9	1.78
Gm14326	1.65	1.06	2.84	2.96
Gm14430	0	0	0.22	0.65
Gm14434	0.56	0.33	1.27	1.01
Gm16515	2.21	2.84	4.6	4.35
Gm4340	202.82	218.62	186.06	197.24
Gm5148	6.94	7.62	2.43	4.72
Gm5506	2221.67	2648.09	1698.22	1800.01
Gm5801	3.45	3.54	12.14	9.82
Gm6682	28.76	26.57	18.05	25.56
Gm7367	5.87	7.24	14.6	11.56
Gm9781	19.05	22.89	9.65	16.29
Gmppb	16.84	19.02	15.73	17.13
Gna11	6.97	7.03	15.11	12.94
Gna13	1.45	1.37	3.13	3.18
Gnb1	16.5	18.57	26.78	27.09
Gnb2	9.23	14.08	32.37	26.93
Gng3	24.11	26.53	23.48	22.8
Gnl1	5.5	6.5	12.51	11.31
Gns	3.06	2.84	6.79	6.35
Golga2	0.99	1.35	3.03	2.5
Golga4	3.89	4.36	7.41	7.15
Golga7	7.9	9.72	7.25	6.98
Got1	40.44	43.86	32.46	37.39
Gpatch3	0.85	1.21	3.19	2.23
Gpc1	1.82	2.42	5.02	4.57
Gpn3	30.21	34.55	20.12	26.61
Gpr125	0.26	0.47	1.12	0.99
Grb2	3.37	3.62	8.55	6.5
Grem1	59.36	51.26	28.54	41.96
Grk6	3.04	3.05	7.92	7.17
Grlf1	1.14	1.15	3.57	2.86
Grsf1	1.81	2.06	5.63	6.29
Grwd1	58.64	62.03	41.5	57.47
Gsk3b	1.95	1.56	3.58	4.3
Gspt1	1.31	1.48	4.12	3.99
Gss	47.57	55.35	42.37	45.68
Gsto1	137.81	152.23	129.23	108.78
Gtf2i	5.24	7.54	17.05	15.12
Gtf2ird1	3.58	3.63	6.88	7.01
Gtf3c2	4.35	5.12	7.98	8.06
Gtpbp1	2.11	2.3	5.23	4.58
Gusb	5.51	6.92	4.73	4.42
H19	1.41	1.48	4.36	4.41
H2afj	28.53	16.92	6.69	8.02
H2afx	40.09	34.87	11.22	11.84
H2afy	17.94	19.79	40.69	33.07
H2afz	1445.42	1635.79	1290.28	1305.83
H3f3b	349.09	345.09	270.74	279.68
Hadh	36.34	43.5	29.15	34.17
Hcfc1r1	95.39	88.18	93.36	94.48
Hdac2	3.41	3.85	11.66	10.55
Hdgf	27.13	27.79	69.22	63.36
Hdgfrp2	24.81	19.83	17.01	16.07
Heatr1	1.47	1.61	3.33	2.93
Hebp1	12.58	13.75	7.49	8.6
Hectd1	2.64	3.07	4.64	4.81
Herc2	0.53	0.67	1.34	1.2
Herpud1	15.22	14.54	10.95	14.17
Hexb	15.6	16.9	9.46	14.66
Hic2	1.44	1.8	5.57	4.84
Hif1a	0.74	0.46	1.24	1.59
Higd2a	212.04	213.41	203.92	210.3
Hint1	1075.06	1112.58	1013.89	989.98
Hipk1	0.95	1.1	2.33	2.73
Hipk3	0.47	0.27	0.99	0.89
Hist1h2ad	520.75	303.35	8.62	20.44
Hist1h2ae	39.42	63.55	3.16	8.96
Hist1h3e	9.01	11.7	1.99	5.9
Hist1h3h	4.14	3.05	0.32	1.61
Hist1h3i	7.88	5.82	0.76	2.05
Hk1	3.32	3.87	5.88	5.57
Hmg20b	20.21	17.47	12.34	14.97
Hmga1	25.41	28.72	16.85	20.81
Hmga2	5.55	4.61	10.74	11.2
Hmox1	585.95	604.92	277.83	309.18
Hnrnpa1	124.36	115.27	88.21	106.76
Hnrnpa2b1	196.73	212.06	104.14	143.38
Hnrnpa3	5.53	6.13	10.7	11.52
Hnrnpc	148.32	139.58	124.8	137.83
Hnrnpf	54.41	67.02	37.68	46.32
Hnrnph1	25.79	25	22.65	26.95
Hnrnpk	80.94	98.75	41.56	50.33
Hnrnpl	6.88	7.82	21.8	20.22
Hnrnpu	15.98	12.79	28.49	31.63
Hnrnpul1	4.7	3.76	2.91	3.28
Hs2st1	0.43	0.33	0.89	1.22
Hsd17b11	13.93	12.14	11.63	12.14
Hsd17b12	31.97	33.37	25.87	31.35
Hsf1	6.11	7.31	5.6	5.32
Hsp90b1	125.76	123.77	119.54	129.22
Hspa1a	51.22	64.86	28.15	20.9
Hspa1b	22.86	18.19	8.35	8.56
Hspa4	4.98	6.07	18.63	15.39
Hspa5	134.57	143.48	83.82	109.81
Hspd1	151.82	145.11	125.17	139.37
Hsph1	6.46	6.96	16.56	15.58
Htra1	4.05	5.62	14.76	12.87
Huwe1	1.56	1.68	3.44	3.13
Ide	1.65	1.64	4.13	3.63
Idh3g	352.84	401.61	344.55	350.83
Ier2	45	59.41	19.37	32.12
Iffo2	1.16	1.34	2.57	2.26
Ifitm1	1832.73	1700.77	1757.6	1859.49
Igf2r	0.89	1.03	2.28	2.18
Igfbp2	7.75	8.76	17.75	15.57
Il17rc	2.4	3.13	0.91	1.59
Il6st	1.96	2.37	4.22	4.73
Impa1	6.25	7.31	5.05	5.91
Ina	2.86	3.94	8.28	6.75
Inpp5a	0.83	0.64	2.43	1.8
Ints3	4.07	5.89	11.22	10.37
Ints4	3.79	4.75	7.42	6.79
Ints5	2.94	3.59	5.84	5.23
Ip6k1	1.32	1.68	3.21	2.86
Ipmk	1.24	1.24	3.22	2.93
Ipo11	1.47	1.77	3.98	3.58
Ipo5	10.35	10.76	19.95	18.64
Iqgap1	7.68	6.71	10.5	11.7
Iqgap3	1.47	1.5	3.32	2.94
Iqsec1	0.77	0.72	2.37	2.17
Irs2	2.81	2.56	6.97	6.25
Iscu	3.19	3.72	9.97	7.74
Isoc1	1.87	1.48	4.29	3.56
Itga6	2.55	3.53	8.39	8.24
Itgav	0.66	0.33	1.32	1.41
Itgb1	4.27	3.72	10.53	9.61
Itgb5	4.16	6.2	10.63	9.72
Itgbl1	1.43	1.96	0.79	0.96
Itm2b	111.59	123.64	52.89	86.54
Jak1	2.74	3.39	4.99	4.96
Jak2	0.27	0.24	0.83	0.59
Jam2	13.15	14.44	13.36	13.15
Jarid2	13.83	12.22	20.91	21.6
Kat2a	4.91	6.28	14.82	12.21
Kat2b	0.84	0.82	1.48	2.14
Kcmf1	3.59	4.47	10.52	8.84
Kctd17	1.38	1.41	5.09	3.91
Kctd2	1.49	1.38	4.21	3.09
Kdelr1	25.26	25.31	18.28	21.63
Kdelr3	5.06	3.82	3.01	3.23
Kdm1a	4.04	3.32	12.82	12.49
Kdm2a	2.01	2.34	6.84	5.8
Kdm3b	1.25	1.7	3.4	3.56
Kdm5b	6.24	6.92	16.64	17.38
Khdrbs1	1.05	1.1	2.66	3
Kif1b	1.8	1.45	4.14	4.2
Kif21a	0.71	0.69	1.5	1.21
Kin	11.87	11.59	6.84	6.35
Klf2	18.53	22.43	54.86	45.36
Klf3	16.58	19.95	34.88	35.01
Klf5	15.76	20.83	69.53	55.18
Klf6	33.4	36.95	29.69	34.87
Klf9	4.7	4.72	14.89	11.66
Klhdc10	0.65	0.68	1.74	1.39
Klhl21	2.01	2.41	5.39	5.31
Kpnb1	7.08	8.61	17.69	17.76
Kras	1.56	1.31	4.74	3.76
Krt8	255.62	254.6	201.9	236.11
Kti12	9.48	12.14	3.4	6.06
Lama5	1.31	1.63	2.53	2.7
Lamc1	1.4	1.47	3.16	3.19
Lamp1	21.72	20.81	59.5	53.73
Lamp2	14.75	12.78	9.55	11.32
Laptm4a	74	73.47	51.43	63.22
Laptm4b	27.22	30.3	24.19	24.15
Larp1	4.16	5.04	10.68	9.83
Larp4	2.94	2.37	4.69	4.7
Larp4b	1.36	1.29	3.3	3.49
Lbr	4.48	3.35	9.37	9.39
Lemd2	2.07	2.76	5.91	5.05
Leo1	46.86	54.14	42.63	47.12
Lepre1	2.2	2.59	5.28	5.44
Lgmn	15.69	19.85	10.19	10.79
Limk2	14.33	11.47	10.19	10.25
Litaf	48.67	47.28	30.71	38.33
Llgl1	1.54	2.11	4.34	3.83
Llph	293.52	298.34	296.13	287.39
Lonp1	3.67	6.23	13.27	11.65
Lpgat1	0.59	0.53	1.7	1.86
Lphn1	0.94	1.03	2.2	2.1
Lrch4	1.32	0.63	0	0
Lrig2	0.47	0.55	1.52	1.23
Lrp1	2.24	2.04	3.44	3.32
Lrp10	2.24	2.69	7.03	5.32
Lrpprc	2.7	2.83	6.75	6.39
Lrrc47	2.73	4.26	10.67	9.27
Lrrc58	6.58	6.05	9.69	9.39
Lrrc59	9.17	11.93	30.93	26.78
Lsm14a	1.47	1.58	3.93	4.18
Lsm14b	1.05	0.52	3	2.26
Lta4h	12.31	11.65	9.16	11.57
Mad2l1	11.86	13.4	8.22	10.95
Mad2l1bp	22.12	19.74	18.54	20.64
Mad2l2	21.15	25.22	15.34	17.99
Map2k2	5.23	7	17.64	14.34
Map2k4	1.44	1.34	3.08	3.86
Map2k7	1.88	1.75	4.26	3.56
Map3k3	2.16	2.37	6.09	5.52
Map3k7	0.59	0.5	1.9	1.68
Map3k9	0.33	0.35	0.94	0.74
Map4k3	0.53	0.36	1.4	1.1
Map4k4	2.31	2.54	6.15	5.62
Map4k5	0.49	0.49	1.79	1.75
Mapk1	3.97	5.26	8.24	9.46
Mapk14	1.53	1.65	4.4	3.89
Mapk3	8.46	8.64	18.51	15.79
Mapk6	12.71	13.72	10.08	11.36
Mapkapk2	0.82	1.77	4.12	3.11
March6	0.58	0.62	2.14	2.16
Mark3	2.73	2.95	7.71	7.41
Marveld1	1.58	2.49	4.89	4.33
Mast2	1.56	1.9	4.65	4.87
Mast4	0.64	0.64	1.32	1.11
Mbd6	0.75	0.67	2.38	1.73
Mbtd1	0.72	0.71	2.42	2.21
Mbtps1	5.82	6	11.36	11.44
Mcat	2	2.8	7.99	6.32
Mcl1	3.83	3.51	12.03	12.41
Mcm2	28.61	33.01	25.46	28.8
Mcmbp	2.67	3.26	5.05	5.71
Mcph1	1.2	1.39	2.07	2.74
Mdm2	8.14	7.55	14.38	12.39
Mdn1	0.89	0.81	1.82	1.89
Med13l	1.28	1.08	2.85	2.88
Med26	1.18	1.9	3.18	3.34
Med8	27.55	30.01	23.11	23.65
Med9	5.46	4.46	1.4	1.55
Mepce	1.77	3.16	6.75	7.53
Mest	14.34	17.05	6.83	7.2
Mettl21a	2.52	3.46	1.71	1.92
Mfsd5	11.21	14.24	22.15	20.55
Mga	2.62	2.72	6.26	5.87
Mgea5	1.52	1.71	4.46	4.02
Mipep	0.52	0.55	1.81	1.38
Mir17hg	1.24	1.38	3.76	4.2
Mki67	1.82	1.84	4.48	3.98
Mkrn1	72.04	69.66	56.05	56.32
Mlec	3.51	3.93	8.77	7.32
Mll1	1.33	1.16	2.56	2.51
Mll3	0.78	1.03	2.09	2.05
Mllt4	1.28	1.26	3	2.84
Mllt6	1.05	1.22	2.32	1.91
Mlxip	2.12	2.16	4.91	4.58
Mmachc	11.79	10.29	7.62	10.19
Mmp14	4.26	4.92	8.97	8.96
Mogs	1.51	1.87	4.66	4.35
Mon2	0.58	0.68	1.42	1.56
Mosc2	10.34	11.16	20.15	18.02
Mpnd	4.87	6.96	16.96	13.16
Mpp4	0.04	0.24	0.82	0.5
Mpp6	2.5	2.42	5.23	4.26
Mprip	4.41	4.17	8.52	7.48
Mrfap1	80.2	71.15	44.96	54.26
Mrpl10	26.96	30.05	21.32	22.58
Mrpl20	124.56	135.43	118.57	127.28
Mrpl35	36.3	34.31	33.68	36.57
Mrps22	38.01	35.61	28.43	36.35
Mrps26	11.81	13.22	7.55	6.96
Mrps30	1.69	1.48	5.48	4.78
Mrps34	65.98	88.99	22.81	40.78
Msh6	6.66	6.82	14.22	13.08
Mta1	0.71	1.32	2.91	2.55
Mtap1b	3.13	3.63	4.85	5.01
Mtap4	6.28	6.37	11.88	11.48
Mtch1	8.56	12.45	29.2	24
Mthfd1l	3.08	3.07	5.62	4.75
Mtmr3	1.11	1.57	3.44	2.79
Mxra8	6.97	8.55	5.51	6.37
Myadm	18.91	15.51	13.88	12.74
Mybl2	22.43	32.79	61.9	57.21
Mycbp2	0.45	0.38	0.97	0.83
Myh9	4.44	3.84	6.76	6.7
Myl12a	256.09	269.53	229.3	253.11
Myl12b	336.22	366.61	270.11	291.9
Myo18a	2.11	1.99	3.6	3.17
Myo1c	3.01	3.01	6.16	4.98
Myo1e	6.35	7.9	14.47	12.78
Myo9b	0.65	0.89	2.26	1.68
N4bp1	2.31	3.01	7.12	6.46
Naa15	3.76	3.59	8.08	7.57
Naa20	34.51	37.16	29.76	36.25
Naa35	33.89	32.26	24.94	30.17
Naf1	0.64	0.68	2.33	2.31
Nanog	52.81	48.17	33.08	34.15
Nat10	3.31	3.84	6.68	6.29
Nav1	1.32	1.72	3.55	3.61
Nbl1	1.44	1.88	5.01	4.17
Nceh1	10.05	9.84	7.92	9.87
Ncoa3	6.11	7.3	12.07	11.61
Ncoa6	1.77	1.31	2.75	3.24
Ncor1	11.26	11.5	19.77	18.24
Ndc80	6.25	6.16	4.41	6.03
Ndn	20.52	18.39	13.53	15.63
Ndufa4	940.73	873.86	898.13	937.14
Ndufa9	156.84	167.06	148.51	163.51
Ndufs6	1332.69	1382.72	1367.9	1290.59
Nedd4	25.5	30.39	41.45	43.67
Nefm	6.03	6.94	4.56	4.94
Nek6	2.86	3.23	1.48	2.42
Nek9	0.63	0.69	1.65	2.09
Neurl4	1.36	1.37	3.72	3.23
Nfatc3	0.68	0.82	2.51	2.33
Nfe2l2	27.05	24.67	18.57	23.83
Nfkb2	1.72	2.03	4.3	3.63
Ngf	10.18	11.57	8.31	6.69
Nhp2l1	368.23	377.11	356.67	361.99
Nid1	3.86	3.83	7.71	9.43
Nipa2	1.33	0.83	0.35	0.39
Nipbl	3.09	3.37	8.31	8.22
Nipsnap3b	14.08	17.2	6.06	9.79
Nisch	6.51	6.78	11.56	11.35
Nkain1	1.82	1.92	5.04	4.61
Nme2	2243.1	1999.03	2017.47	2083.46
Nol6	3.84	4.4	7.03	6.61
Nol7	23.51	21.86	8.48	11.42
Nol8	3.63	2.81	5.79	6.37
Nol9	2.28	2.35	6.85	5.2
Nolc1	47.53	51.45	42.95	49.42
Npc1	3.67	3.06	1.92	2.69
Npepps	8.83	10.7	22.42	20.64
Nploc4	2.02	2.81	5.92	5.08
Nr2c2	0.33	0.44	1.2	1.08
Nr4a1	3.72	4.55	3.13	2.99
Nr6a1	1.04	1.26	3.03	2.91
Nrbf2	4.94	5.35	2.72	4.19
Nrd1	5.95	6.07	11.15	9.87
Nsmce4a	7.35	5.41	17.22	14.37
Nsun2	6.55	6.82	17.95	15.91
Nucb1	27.75	28.53	23.67	28.05
Nucks1	11.14	7.46	18.72	18.57
Numa1	2.33	3.26	5.47	5.2
Nup153	0.8	0.97	1.54	2
Nup155	0.89	0.93	1.64	2.24
Nup188	1.85	2.37	4.49	3.9
Nup205	0.76	0.86	2.07	1.68
Nup85	18.72	20.76	16.59	18.83
Nup88	16.38	17.32	10.1	14.16
Nynrin	0.75	1.24	2.36	2.03
ORF61	6.33	2.97	0.28	0.99
Obfc2b	28.76	34.14	21.79	26.54
Ociad1	51.22	51.06	45.14	50.15
Odc1	39.77	35.45	86.4	79.25
Odf2	6.7	7.88	11.54	11.44
Ostf1	117.09	115.34	63.43	84.1
Otud4	1.45	1.18	2.77	2.95
Pa2g4	106.98	122.02	101.26	106.98
Pabpc1	133.13	92.88	251.07	231.45
Pabpc4	1.14	1.77	4.27	3.73
Pacs1	0.74	1.14	2.63	2.21
Pacs2	0.7	0.76	1.82	1.52
Pacsin2	2.72	3.88	6.65	5.94
Pafah1b1	3.57	3.67	8.29	7.65
Pafah1b3	174.87	169.14	179.36	173.47
Pak2	2.61	2.42	6.03	6.36
Pank3	0.52	0.4	0.84	1.13
Papd5	0.77	0.93	2.42	2.34
Papd7	0.93	1.13	2.65	2.18
Papola	4.72	6.05	10.69	11.1
Parp1	11.84	12.65	21.23	19.37
Patl1	1.04	1.31	3.29	3.47
Pbrm1	1.16	1.45	4.06	4.58
Pcbp1	110.62	108.64	109.17	110.07
Pcbp2	31.39	30.46	54.31	57.97
Pcbp4	10.97	13.01	9.22	9.2
Pcdh19	0.21	0.19	0.7	0.57
Pcid2	3.39	4.17	1.98	2.88
Pcmtd1	1.01	0.95	2.93	3.15
Pcna	184.48	151.81	112.49	142.87
Pcnxl3	0.82	1.01	2.09	1.66
Pcolce	115.86	129.98	107.85	116.31
Pcsk6	1.83	2.12	4.21	4
Pdcd5	231.43	255.96	181.07	201.08
Pdcd6ip	1.64	1.54	3.28	2.65
Pdia3	32.82	36.94	16.27	23.51
Pdlim1	100.15	94.58	71.85	82.35
Pdpn	16.38	19.56	13.36	15.05
Pea15a	6.19	7.95	4.02	3.99
Penk	130.1	140.54	118.7	120.67
Pfkm	7.74	8.8	6.81	7.8
Pgam1	396.8	415.79	291.1	342.55
Pgk1	146.9	146.86	116.82	149.26
Pgm1	1.8	1.42	0.67	1.08
Pgm2	8.63	10.89	6.2	5.53
Pgrmc1	15.68	16.17	10.96	14.01
Pgrmc2	1.33	0.9	3.49	2.78
Pgs1	3.09	4.37	7.08	7.13
Phc1	31.16	28.7	40.41	42.04
Phc2	0.81	1.58	3.01	2.96
Phf10	1.32	1.24	5.24	4.5
Phf12	1.23	1.16	2.85	3.02
Phf17	7.05	7.64	12.68	11.53
Phf3	3.31	2.43	5.5	5.39
Phldb1	1.64	1.76	3.38	2.98
Pi4k2a	2.36	2.57	7.18	6.06
Pi4ka	1.29	1.89	4.32	3.73
Picalm	1.2	1.13	3.28	3.27
Pigt	34.51	29.6	26.06	28.84
Pik3ca	0.58	0.4	1.07	1.09
Pik3cb	0.87	1.03	3.09	3
Pim1	2.11	2.65	7.45	5.58
Pip5k1c	1.6	2.43	5.27	4.54
Pitpna	2.75	3.24	7.06	6.59
Pkn1	1.39	1.93	4.06	3.25
Pkp4	3.36	3.97	8.08	7.67
Plaa	1.09	0.98	2.76	2.76
Plagl2	0.6	0.81	1.63	1.4
Plau	0.85	0.5	0.27	0.23
Plbd2	3.2	3.85	9.14	6.92
Plekhf2	2.39	2.9	6.34	7.4
Plk2	8.85	9.84	7.35	6.75
Plk3	1.73	2.45	4.96	5.16
Plp2	190.35	181.48	152.69	183.09
Plscr1	7.44	9.39	4.34	6.53
Pltp	42.99	44.44	29.7	40.04
Plxnb2	2.54	2.92	5.53	5.31
Pmel	11.15	11.3	7.14	10.38
Pmepa1	4.86	5.74	12.06	9.64
Pno1	17.27	20.04	10.38	12.93
Pnp	98.34	94.71	85.91	94.05
Pnp2	51.6	57.86	41.37	51.87
Pnpo	5.94	6.82	3	4.27
Podxl	1.18	1.31	3.89	3.04
Pole	1.56	1.55	3.11	2.7
Polr1b	6.61	5.59	9.32	10.4
Polr2a	3.84	5.5	11.04	12.39
Polr2e	611.46	629.45	576.23	564.17
Polr2h	76.92	70.85	66.91	75.78
Polr2m	8.13	10.91	26.95	26.93
Polr3b	1.95	2.26	4.08	3.71
Pom121	1.34	1.32	2.24	2.94
Pomgnt1	1	1.61	3.93	3.19
Pou2f1	1.51	2.01	2.84	3.26
Pou5f1	810.73	831.29	630.1	711.04
Ppap2b	18.54	21.82	9.03	10.52
Ppap2c	11.51	13.52	10.32	11.34
Ppfia1	0.91	0.94	2.28	2.6
Ppm1b	3.77	3.94	9.16	8.89
Ppm1g	58.62	58.92	54.5	58.43
Ppp1cc	6.91	8.25	18.7	17.7
Ppp1r11	77.69	85.21	72.6	75.54
Ppp1r12a	7.99	7.8	14.89	12.57
Ppp1r14b	8.34	10.43	29.59	27.41
Ppp1r8	13.96	15.11	10.94	11.67
Ppp1r9b	0.29	0.24	0.91	1.27
Ppp2ca	6.27	7.69	18.77	17.61
Ppp2r2a	4.71	4.89	12.91	13.01
Ppp2r2d	10.98	13.41	22.76	22.13
Ppp2r5d	4.22	5.68	8.7	8.94
Ppp3r1	1.15	1.06	3.08	3.86
Ppp4c	33.79	39.47	24.98	32.85
Ppp4r2	1.16	1.36	4.39	4.81
Ppp6r3	1.76	2.61	6.76	5.84
Pprc1	2.38	2.95	5.78	5.19
Prcc	2.38	3.36	6.35	8.03
Prdm4	0.82	1.06	2.78	2.57
Prdx1	1759.65	1720.33	1521.16	1643.62
Prkaa1	4.94	4.72	3.88	4.88
Prkacb	0.77	0.73	2.8	2.49
Prmt2	7.97	10.35	4.7	5.02
Prmt3	2.47	3.43	8.87	8.07
Prpf19	5.49	5.95	5.01	4.67
Prpf8	5.76	6.71	17.33	15.08
Prr12	1.06	1.03	2.36	1.96
Prr3	7.04	9.24	5.32	5.91
Prrc2b	2.65	3.66	8.63	7.5
Psip1	2.46	2.09	8.04	6.55
Psma1	105.88	98.08	69.5	85.77
Psma3	154.79	160.73	148.11	165.87
Psma4	176.64	172.62	179.05	195.76
Psma7	1907.6	1813.47	1558.57	1551.9
Psmb1	485.13	461.14	474.74	495.09
Psmb5	1493.37	1569.55	1533.2	1499.43
Psmb7	70.64	85.2	64.54	63.65
Psmd13	70.99	79.9	44.97	64.36
Psme3	3.53	4.81	8.92	9.33
Psme4	1.3	1.76	4.61	5.25
Psrc1	28.72	30.51	26.86	31.23
Ptbp1	72.02	61.81	53.83	53.61
Ptcd3	3.83	3.94	8.36	7.21
Pten	1.01	0.93	3.13	3.63
Ptgr1	68.31	63.55	56.53	62.27
Ptp4a2	7.19	7.43	18.73	16.05
Ptpn11	1.79	1.39	2.93	2.7
Ptprf	3.99	4.44	8.99	7.94
Ptprn	2.01	2.37	5.32	4.72
Pttg1ip	26.97	29.56	22.47	26.82
Pum1	8.61	9.53	16.14	15.19
Pum2	1.47	1.67	4.66	4.57
Purb	15	12.62	8.52	8.22
Pvrl3	2.3	1.72	4.18	4.92
Pxmp2	6.39	6.52	2.28	4.67
Pycrl	31.81	35.77	47.46	51.26
Qser1	0.59	0.74	2.27	2.7
Rab10	2.13	1.45	4.14	4.02
Rab11a	22.78	27.73	11.63	19.87
Rab12	2.11	2.3	7.35	6.32
Rab14	44.14	53.31	31.05	31.44
Rab18	6.78	7.73	4.63	5.72
Rab24	1.71	1.58	5.06	4.14
Rab35	2.52	3.49	7.91	7.02
Rab40c	2.71	3.59	6.76	6.39
Rab6a	1.7	1.45	7.4	6.72
Rab7	50.23	61.97	25.53	35.99
Rac1	6.08	6.81	18.86	17.54
Rad21	11.59	11.73	21.92	22.33
Rala	2.64	3.02	7.11	5.63
Ralgapb	0.29	0.38	1.01	0.95
Ran	685.05	737.22	671.24	725.28
Rap1b	2.53	2.47	8.38	9.07
Rapgef1	1.36	1.86	3.84	3.45
Raph1	0.29	0.32	0.92	0.73
Rasa1	0.98	1.23	4.1	3.63
Rasa2	0.68	0.78	1.78	1.49
Rassf1	25.56	31.28	21.68	22.51
Raver1-fdx1l	2.33	2.36	0.44	0.42
Rb1cc1	0.51	0.48	1.6	1.43
Rbbp6	4.94	4.94	10.8	9.94
Rbm17	5.87	5.29	13.81	11.54
Rbm33	0.4	0.45	1.03	1.24
Rcc2	13.81	17.91	44.56	34.65
Rcor1	1	1.56	4.64	4.65
Rdbp	41.41	38.23	31.94	36.9
Rdx	3.72	2.71	9.6	9.72
Rest	16.21	16.54	29.18	29.35
Rfwd2	0.53	0.73	1.62	2.06
Rfx2	1.67	2.46	4.33	3.81
Rheb	15.18	15.24	8.76	12.47
Rhoa	64.73	63.4	43.3	58.4
Rhox9	69.03	77.02	67.88	68.35
Ric8	5.69	6.62	4.63	5.1
Rif1	4.91	4.99	15.15	15.99
Rnasek	460.27	393.78	375.18	384.39
Rnf11	1.47	0.69	4.13	3.4
Rnf111	0.85	0.83	2.55	2.35
Rnf125	16.99	21.15	13.94	13.89
Rnf157	0.22	0.48	1.11	0.88
Rnf181	30.16	33.32	24.54	26.36
Rnf216	3.66	4.44	6.56	6.42
Rnf220	6.3	8.11	16.98	14.35
Rnf26	4.26	5.2	9.78	8.51
Rnf34	7.74	9.32	5.36	6.51
Rnf7	89.91	83.38	79.98	89.63
Rnh1	212.09	266.18	96.5	111.82
Rnpepl1	1.77	2.88	5.06	4.66
Rock1	1.06	1.1	3.41	3.47
Rock2	0.89	1.1	3.39	3.2
Rpf1	30.03	37.29	24.43	20.14
Rpl13a	4072.4	3847.32	3758.14	3796.52
Rpl18a	18801.9	18643.7	16927.2	15527.6
Rpl4	1892.93	1956.53	1817.47	1951.9
Rpl6	2313.92	2248.38	2354.72	2445.92
Rpp25	33.98	41.52	14.33	15.52
Rps27	3797.85	3610.3	3003	2888.24
Rps3	1506.98	1457.04	1504.04	1574.23
Rps6ka1	5.77	8.79	14.22	13.8
Rps7	2393.38	2275.46	2318.41	2306.14
Rps9	5416.16	5273.27	5669.11	5547.31
Rpusd4	13.39	12.73	9.05	11.72
Rragc	2.37	3.23	9.81	7.72
Rragd	2.93	2.38	4.27	4.63
Rras2	1.52	1.29	4.29	3.92
Rrbp1	5.72	6.61	15.93	13.44
Rsf1	0.96	1.1	1.97	2.22
Rsl1d1	48.59	51.02	37.28	46.93
Rsl24d1	60.54	61.52	40.21	53.85
Rsu1	15.24	18.12	10.14	14.07
Rtn4	4.32	4.03	12.86	11.97
Ruvbl2	225.77	278.34	151.84	155.75
Rybp	1.61	1.96	3.71	4.18
Ryk	1.1	1.25	3.06	2.56
Samd4b	1.23	1.77	4.52	4.99
Sap30l	3.06	2.52	6.57	5.3
Sat1	116.77	110.02	94.71	111.39
Sbf1	0.96	1.12	2.2	1.85
Sc4mol	17.98	19.56	13.56	16.08
Sc5d	5.48	6.22	3.32	4.34
Scaf11	2.88	2.07	4.92	4.87
Scamp1	2.52	2.3	5.28	4.44
Scap	2.34	2.76	4.95	4.14
Scd2	4.44	3.77	6.67	8.43
Sdc3	0.87	0.7	1.94	1.61
Sdc4	97.93	101.63	88.48	94.13
Sdcbp	8.81	9.98	4.5	6
Sec22b	14.4	16.46	13.93	14.45
Sec24c	4.62	4.98	9.4	8.31
Sec31a	7.17	8.01	14.66	13.46
Sec61a1	13.63	14.81	20.59	19.62
Sec61b	358.57	360.72	370.34	353.28
Sec63	1.06	0.79	2.6	3
Sel1l	2.1	2.72	4.37	4.49
Senp2	0.84	1.05	2.49	2.57
Senp3	3.74	4.8	8.02	7.59
Senp6	2.21	1.86	5.13	4.95
Sept15	26.82	31.17	18.99	23.23
Sept2	5.17	3.19	8.62	9.36
Serbp1	38.67	40.38	66.38	58.96
Serinc3	6.72	5.36	3.76	4.3
Serp1	7.28	5.23	3.59	4.28
Serpine2	85.09	90.86	50.31	71.93
Setdb1	1.98	1.8	4.53	4.22
Setx	0.73	0.79	1.85	1.78
Sf1	5.76	6.29	11.26	11.16
Sf3b2	105.67	101.2	99.75	105.37
Sf3b3	15.56	18.19	35.1	33.17
Sfpq	5.05	5.4	15.14	15.17
Sfr1	299	317.11	296.76	300.73
Sgk1	12.59	12.41	6.3	8.52
Sgpl1	3.11	3.07	6.23	5.5
Sh3d19	0.92	1.02	3.21	3.02
Sh3gl2	2.34	3.38	6.16	6.45
Sh3tc1	1.17	1.41	2.62	2.21
Shank1	1.18	0.97	0.87	0.71
Shroom2	0.47	0.5	1.64	1.52
Sik3	0.79	1.21	1.97	1.85
Sin3a	4.64	4.35	7.99	7.63
Ski	2.08	2.78	6.47	5.94
Skil	0.92	0.63	1.56	1.97
Skiv2l2	5.16	4.26	8.27	8.95
Slc12a2	0.48	0.48	1.13	1.55
Slc12a4	3.39	2.86	6.06	6.99
Slc12a7	1.64	2.25	3.19	3.59
Slc15a4	1.29	1.73	3.8	3.15
Slc20a1	14.57	14.11	30.62	27.8
Slc20a2	1.56	1.77	4.18	3.62
Slc25a1	22.83	18.62	34.95	34.55
Slc25a5	1063.5	1115.83	807.62	920.76
Slc27a4	1.1	1.65	3.31	2.79
Slc2a1	44.08	52.1	29.69	36.3
Slc2a3	6.67	5.96	13.37	13.2
Slc30a1	0.23	0.33	1.14	0.81
Slc30a9	0.75	1.22	3.46	2.91
Slc35b1	44.17	46.35	38.15	40.63
Slc3a2	227.3	230.95	223.79	226.13
Slc4a7	0.77	0.67	2.1	1.63
Slc6a8	3.47	6.03	14.36	12.92
Slc7a11	3.53	4.32	2.57	3.21
Slc7a3	22.43	27.15	16.92	21.25
Slc7a5	1.35	1.52	3.04	2.55
Slmap	0.94	1	1.89	2.48
Slmo2	23.74	27.51	15.49	22.15
Smad4	1.18	1.49	3.61	3.92
Smap1	1.99	2.28	6.02	6.05
Smap2	0.78	0.63	2.11	2.8
Smarca5	4.9	5.46	17.41	17.96
Smarca5-ps	1.48	1.17	3.69	3.98
Smarcc1	7.45	6.87	17.59	16.72
Smarcd1	3.1	3.45	7	7.21
Smarcd2	1.61	1.72	5.76	5.75
Smek1	0.99	0.8	2.04	2.58
Smg7	2.53	2.52	5.37	6.13
Smyd2	8.69	8.77	18.44	14.81
Snrnp200	4.29	4.48	9.9	9.25
Snrnp70	50.96	45.28	32.44	37.38
Sntb2	1.39	1.71	3.81	3.77
Snx27	5.27	4.85	10.66	11.01
Snx3	56.2	64.47	47.93	51.95
Snx5	7.14	6.93	15.73	16.21
Sod1	1752.88	1693.82	1312.29	1618.03
Sorl1	1.72	2.29	4.08	4.16
Sort1	0.32	0.46	1.02	0.84
Sos1	0.4	0.34	1.06	1.36
Sox12	0.66	0.84	2.05	1.67
Sp1	1.22	1.09	2.88	3.13
Spcs1	99.05	98.13	87.02	100.77
Specc1l	0.74	0.87	2.27	2
Spg7	2.3	2.92	8.22	7.58
Spna2	6.7	6.24	11.74	11.42
Spnb2	5.07	5.85	10.42	9.76
Spnb3	1.1	1.3	2.57	2.52
Spp1	8154.16	7399.88	5171.12	6489.19
Sppl3	2.64	3.35	8.65	7.62
Sqstm1	155.2	169.48	121.98	130.06
Srf	0.57	0.69	2.07	1.78
Srp19	228.65	218.91	231.95	235.85
Srp54b	3.54	5.06	2.02	2.47
Srp9	40.44	44.39	31.04	39.95
Srrm2	8.44	8.37	16.12	15.39
Srsf2	8.56	7.49	23.97	22.28
Srsf5	92.05	91.34	64.6	70.28
Srsf6	6.06	5.55	12.36	12.91
Srsf9	5.63	5.5	13.82	10.5
Ssbp3	2.69	3.47	5.13	5.08
Ssx2ip	1.25	1	4.07	3.81
Stard7	1.46	1.52	3.69	3.81
Stip1	150.08	154.16	142.61	150.09
Stk11	6.95	7.87	17.95	14.47
Stmn2	225.66	225.19	224.16	229.12
Strn3	2.68	2.79	9.22	7.97
Strn4	2.08	3.25	5.69	5.78
Stt3b	1.6	2.23	3.77	4.45
Stub1	43.91	46.33	34.96	34.23
Stx18	9.47	10.82	7.09	9.19
Stx3	4.81	4.41	9.17	8.71
Stx7	4.36	4.01	2.19	3.53
Suclg1	91.48	101.79	86.23	91.42
Suds3	2.63	3.28	7.27	6.18
Sumo3	107.08	122.5	86.24	106.36
Supt6h	7.09	8.13	17.71	16.3
Suz12	1.5	1.24	3.6	3.87
Swi5	244.26	259.69	223.4	231.58
Synj1	0.32	0.3	1.1	0.87
Tab2	2	2.31	5.45	5.49
Tacc2	2.97	3.19	6.56	6.08
Taf1	1.43	1.15	2.08	2.49
Taf10	5.01	4.28	19.17	16.6
Taf13	9.98	11.78	8.3	9.59
Tagln2	464.85	475.41	368.74	421.2
Taldo1	429.02	413.91	379.27	407.83
Tanc1	1.95	1.88	4.33	4.35
Tanc2	0.4	0.53	1.18	0.96
Taok1	1.31	1.39	3.24	3.23
Tardbp	9.12	8.45	14.18	12.87
Tars	21.58	24.53	21.03	20.5
Tbc1d10b	4.94	6.16	13.48	11.52
Tbcd	2.76	3.5	5.61	5.14
Tbcel	0.77	1.04	2.26	2.51
Tbl1xr1	1.17	1.08	2.11	2.65
Tbp	5.25	4.99	2.56	2.88
Tcf4	1.47	1.41	2.34	3.11
Tcf7l1	6.06	8.76	17.89	19.05
Tchh	0.35	0.25	0.17	0.08
Tcn2	10.6	10.91	8.48	10.83
Tdgf1	81.29	95.13	51.11	73.84
Tdh	198.05	210.77	157.68	201.61
Tead1	0.71	0.65	2.01	2
Tfpi	9.3	7.85	5.96	7.71
Tfrc	2.01	1.58	3.93	4.64
Tgoln2	0.86	2.43	0	0
Thada	0.52	0.49	0.86	1.15
Thap11	4.1	5.73	9.55	9.02
Tial1	1.07	1.1	2.96	2.94
Timp2	5.88	5.96	19.19	17.14
Tinagl1	11.54	11.69	7.21	10.11
Tiparp	0.93	1.05	2.87	2.87
Tiprl	5.03	5.35	3.12	3.95
Tjp2	5.78	4.76	9.41	9.11
Tle4	2.31	1.82	4.05	4.55
Tm2d1	3.85	2.35	0.86	1.48
Tm9sf3	0.77	0.69	2.22	2.12
Tmbim1	14.57	15.96	9.59	11.22
Tmbim6	61.92	74.46	50.54	51.67
Tmed3	44.97	45.81	39.13	42.44
Tmem101	12.45	14.7	9.99	11.91
Tmem102	0.5	0.26	0	0.1
Tmem115	7.5	8.86	6.33	7.42
Tmem120a	29.49	32.28	23.05	27.17
Tmem131	0.66	0.78	2.13	2.08
Tmem185b	2.83	2.32	1.22	1.81
Tmem199	33.23	38.36	27.63	29.8
Tmem2	2.06	2.71	5.6	5.55
Tmem201	1.37	1.78	3.87	3.82
Tmem223	82.8	92.01	82.88	84.98
Tmem39a	12.13	13.71	8.83	11.94
Tmem43	6.21	7.23	5.26	5.92
Tmem45a	2.68	2.28	1.36	2.01
Tmem55b	6.12	6.24	15.15	13.87
Tmem57	2.22	2.34	5.67	4.68
Tmem65	0.6	0.34	1.17	1.44
Tmem8	1.92	2.57	4.66	4.26
Tmf1	0.87	0.9	2.07	2.08
Tmpo	1.52	1.94	6.29	6.09
Tmsb10	6823.72	6210.74	3204.82	3344.03
Tnfrsf12a	144.01	154.34	128.43	130.49
Tnip1	3.63	4.97	9.24	7.86
Tnk2	0.74	1.13	1.81	1.77
Tnks2	1.71	1.79	5.37	6.33
Tnpo2	3.54	3.26	8.15	7.5
Tnpo3	4.04	4.27	8.74	7.98
Tns1	0.96	1.23	2.13	1.98
Tom1	16.34	16.52	11.08	13.77
Tomm40	5.8	6.96	19.41	14.58
Tomm70a	4.02	3.3	8.28	8.15
Top2a	10.69	10.97	24.02	22.37
Top3b	25.82	23.38	20.67	22.5
Tpr	6.96	6.85	11.16	11.14
Tprgl	3.3	2.92	11.66	9.45
Tprn	1.23	2.08	4.6	3.57
Trak1	0.92	1.39	2.78	3.15
Trappc6b	7.28	6.26	2.45	3.77
Trim24	1.87	2	6.11	5.04
Trim28	51.38	78.07	209.75	188.54
Trim33	0.42	0.36	1.28	1.3
Trip12	2.2	2.02	5.9	5.8
Trp53bp2	0.62	0.67	1.86	1.51
Trpc4ap	3.44	3.75	10.54	8.65
Trpm4	1	0.89	2.33	1.86
Trrap	1.11	1.17	2.94	2.5
Tsc2	2.79	2.77	5.73	5.5
Tsc22d1	89.8	103.46	81.28	89.53
Tsku	4.48	3.82	3.48	3.04
Tspan31	28.22	29.76	21.2	27.32
Ttc14	0.14	0.16	0.65	0.57
Ttc19	0.62	0.88	1.79	2.31
Ttc3	3.77	3.82	6.14	6.5
Ttf2	1.29	1.59	2.41	2.99
Tug1	0.8	0.99	2.34	2.26
Tusc3	12	11.03	3.13	5.08
Twistnb	19.22	19.96	9.89	11.6
Txndc12	15.58	19.08	12.25	14.2
Txndc17	47.08	45.89	42.27	42.47
Txndc5	2.37	2.63	7.13	5.65
Txnl4a	190.41	209.85	160.19	175.12
Txnrd3	0.42	0.59	2.16	1.39
Tyro3	2.03	2.65	4.87	4.42
Tysnd1	0.91	1.35	3.45	3.04
Uap1l1	7.24	5.54	12.31	11.22
Uba1	23.88	25.36	60.75	49.93
Ubap2	7.93	8.68	17.02	16.03
Ubap2l	20.76	20.42	36.25	36.3
Ube2d2	5.14	3.18	9.53	10.15
Ube2d3	33.18	32.88	20.27	28.62
Ube2f	26.05	30.01	20.4	23.75
Ube2h	1.92	2	4.17	3.52
Ube2n	12.78	14.44	8.61	9.25
Ube2q1	1.63	2.23	5.26	3.88
Ube2r2	4.59	4.89	11.05	10.28
Ube2z	5.35	5.27	14.82	12.94
Ube3a	1.32	1.09	3.54	3.57
Ube3b	1.79	1.86	3.88	3.36
Ube3c	0.87	1.27	2.88	3.16
Ube4b	2.91	3.33	6.64	6.07
Ubn1	0.55	0.7	2.01	1.72
Ubn2	0.5	0.59	1.98	1.7
Ubp1	1.26	1.53	3.9	3.66
Ubqln1	3.17	3.18	8.13	7.26
Ubqln4	3.16	3.98	8.22	8.07
Ubr2	1.68	1.76	3.43	3.15
Ubr4	2.82	3.45	6.76	6.04
Ubr5	1.52	1.69	3.12	3.65
Uchl1	118.78	109.78	109	114.2
Uck2	7.5	8.71	15.97	13.7
Uckl1	8.18	9.47	5.91	7.24
Ugdh	10.96	11.82	6.54	7.38
Uggt1	3.38	4.04	5.85	5.82
Unc13b	0.34	0.37	1.11	0.85
Unc5b	1.07	1.13	3.2	2.6
Urod	85.53	84.02	76.99	85.42
Usf2	2.53	3.09	9.41	7.8
Usp1	0.99	1.04	2.9	2.76
Usp22	2.19	2.36	5.51	5.05
Usp34	1.72	1.96	5.19	4.72
Usp48	8.44	7.78	14.38	14.03
Usp7	10.24	10.86	17.62	16.72
Usp9x	0.92	1.05	2.76	2.87
Vac14	2.94	3.69	8.38	8.87
Vapa	5.05	5	9.66	11.92
Vars	6.73	8.02	14.77	14.41
Vdac1	157.42	155.75	105.95	147.15
Vdac2	116.08	106.9	78.32	103.93
Vdac3	78.85	84.29	66.21	82.56
Vprbp	1.16	0.84	3.19	2.52
Vps11	4.09	4.48	7.22	6.39
Vps37a	1	0.68	1.72	1.81
Vps54	0.38	0.71	1.47	1.87
Wac	2.07	1.69	5.44	5
Wapal	2.05	2.16	5.61	6.13
Wasf1	0.78	0.43	1.68	2.16
Wbp2	131.76	146.65	91.16	99.73
Wbp7	1.88	2.01	5.2	4.02
Wdfy3	1.98	2.93	5.42	4.88
Wdr24	6.33	5.42	4.81	5.27
Wdr43	29.78	33.51	46.2	46.22
Wdr82	2	2.4	5.1	5.01
Wdr92	4.08	4.19	2.58	3.83
Wee1	1.14	0.75	2.66	2.37
Whsc2	17.76	17.96	13.24	16.16
Wipf2	2.04	1.93	3.64	3.33
Wipi2	3.14	3.11	7.59	5.9
Wnk1	2.02	1.86	3.94	4.48
Wrb	10.22	10.17	5.93	7.53
Wsb1	4.7	4.59	2.48	2.73
Wsb2	6.03	7.36	10.92	10.34
Wwc2	3.53	3.6	7.33	7.1
Wwtr1	6.8	6.83	4.91	5.35
Xist	0.45	0.36	1.7	2.15
Xk	0.17	0.16	0.66	0.48
Xpo1	1.34	1.41	4.35	4.54
Xpo6	2.15	2.91	6.24	5.22
Xrcc5	15.38	17.35	14.36	15.73
Ylpm1	1.04	1	2.46	2.13
Ypel5	21.65	20.5	14.61	17.3
Ythdc1	5.41	4.29	9.62	8.61
Ythdf1	3.4	3.8	8.68	9.11
Ywhab	11.54	10.7	19.56	18.12
Ywhae	159.85	173.42	161.42	166.77
Ywhah	14.58	19.57	37.38	34.89
Ywhaz	72.92	71.72	53.04	64.41
Yy1	1.77	1.07	3.13	3.64
Zbed6	0.37	0.23	1.11	0.87
Zcrb1	13.77	16.38	9.96	12.73
Zdhhc18	1.47	2.31	4.61	4.03
Zdhhc7	1.45	1.25	3.73	2.77
Zfhx2as	1.23	0.79	0	0.06
Zfp106	1.92	1.97	4.53	4.56
Zfp148	1.22	1.39	2.49	2.65
Zfp180	2.37	1.83	1.37	1.49
Zfp281	0.85	0.7	2.05	2.9
Zfp292	0.86	0.9	2.82	3.05
Zfp36	4.3	5.42	2.84	3.31
Zfp445	0.28	0.63	1.2	1.06
Zfp532	1.97	2.47	4.2	4.28
Zfp57	6.81	7.91	5.24	6.49
Zfp592	0.59	0.82	2.13	1.67
Zfp598	1.83	1.95	4.8	4.23
Zfp704	1.29	1.39	2.61	2.7
Zfp871	0.53	0.43	1.28	1.27
Zfp91	2.7	1.6	5.9	5.52
Zmiz2	1.89	2.63	4.56	4.4
Zmym4	0.82	0.8	1.98	1.64
Zmynd19	2.5	2.83	6.49	5.27
Znf512b	0.72	1.04	2.08	1.72
Znfx1	1.32	1.5	3.39	3.08
Znrf1	1.15	1.09	2.9	2.27
Zscan21	4.71	5.36	3.2	4.61
Zzef1	0.43	0.4	0.95	0.8

## Sheet: Control vs. miR128 Expt 2
Gene	miR Control Replicate 1	miR Control Replicate 2	miR-128 Replicate 1	miR-128 Replicate 2
0610007P14Rik	46.66	49.29	25.13	33.42
0610009B22Rik	41.41	46.63	35.37	32.82
0610031J06Rik	61.34	64.56	45.51	51.08
1110003E01Rik	17.76	14.74	9.58	11.1
1110004F10Rik	87.21	91.99	66.43	77.4
1110008F13Rik	6.71	6.78	15.03	11.52
1600029D21Rik	77.29	85.55	48.23	51.79
1700030L20Rik	70.92	63.84	77.89	80.76
1700047I17Rik2	5.9	6.97	9.04	8.77
1700061G19Rik	12.68	13.37	8.51	10.88
1810055G02Rik	25.89	26.33	16.64	21.53
1810058I24Rik	116.51	114.39	87.92	90.46
2010002N04Rik	7.26	8.97	4.82	6.06
2310008H09Rik	43.46	43.03	53.13	53.69
2310010M20Rik	89.86	106.43	130.92	150.7
2310011J03Rik	18.99	23.3	14.81	15.78
2310014L17Rik	2.92	3.82	5.04	4.71
2400001E08Rik	128.93	135.86	160.18	173.3
2500004C02Rik	15.72	18.2	28.12	29.95
2610002D18Rik	45.34	54.86	32.84	33.78
2610524H06Rik	66.41	74.5	54.47	53.22
2610528E23Rik	26.88	32.32	21.26	23.12
2810006K23Rik	30.84	39.04	46.89	48.46
3110082I17Rik	24.5	26.82	19.38	17.6
3230401D17Rik	46.33	46.93	29.52	36.48
4930471M23Rik	6.32	6.92	3.56	4.79
5830417I10Rik	3.77	3.77	6.77	6.36
6530401N04Rik	10.05	10.31	4.83	7.74
6820431F20Rik	15.81	17.21	22.99	23.35
9430016H08Rik	14.76	16.63	8.6	12.28
A330069E16Rik	9.26	6.8	16.98	22.22
A630055G03Rik	12.57	14.42	21.43	20.8
A830007P12Rik	28.91	29.33	44.29	40.06
AI846148	1.18	1.46	2.78	2.28
AK010878	32.65	45.41	65.12	60.92
Aamp	106.6	127.92	81.33	90.07
Abcf2	42.04	43.6	30.34	32.18
Abcf3	7.29	7.03	4.21	4.16
Abhd4	11.57	10.4	6.21	7.72
Abl2	2.86	3.59	4.49	4.3
Acadm	30.13	31.09	18.9	22.3
Acadvl	12.83	16.29	9.54	9.39
Acat2	34.98	38.19	23.27	26.91
Acd	26.81	33.83	20.52	21.9
Aco2	34.56	34.39	25.23	25.78
Actr1b	18.98	21.16	13.48	13.72
Acy1	28.8	33.58	22.19	24.41
Adat3	24.18	24.54	13.95	16.84
Adck1	8.54	8.53	4.21	6.6
Add1	7.34	8.54	11.48	10.9
Adh7	16.12	15.76	9.63	9.97
Adk	22.74	22.37	13.85	15.21
Adprh	91.81	105.08	70.7	78.56
Adrm1	274.67	320.58	221.1	197.56
Aebp2	2.71	3.04	3.75	4.42
Aen	30.92	36.42	24.95	27.28
Aggf1	3.93	5.11	6.04	6.66
Ahcy	45.15	43.27	28.98	35.78
Ahsa1	245.62	274.54	210.6	214.03
Ak1	63.97	69.03	46.61	51.35
Ak2	137.53	146.54	85.08	80.85
Akap2	5.74	5.14	3.93	4.5
Akr1a1	468.44	528.23	362.21	404.4
Aldh16a1	20.43	19.86	13.33	14.27
Aldh2	149.23	140.33	75.01	97.36
Aldh7a1	19.68	21.8	14.74	16.69
Alpl	27.96	28.28	20.51	21.34
Anapc11	32.5	32.22	28.02	26.34
Anapc5	78.26	81.44	63.17	64.64
Anapc7	22.11	25.57	18.94	19.21
Ank	3.91	3.74	7.77	6.95
Ankmy2	12.46	11.38	5.8	7.13
Ankrd11	17.23	15.02	23.49	21.3
Ankrd17	5.04	6.06	7.46	7.5
Anp32b	102.92	100.32	199.63	164.19
Anxa4	15.12	18.58	9.7	11.75
Anxa5	83.03	81.37	58.92	63.64
Ap3s2	4.05	4.31	2.37	2.47
Apex1	354.03	383.96	213.38	254.49
Aph1a	10.11	11.23	4.1	4.69
Apobec3	15.69	15.66	7.27	10.23
Aqp3	22.69	21.6	12.64	17.04
Arf4	25.91	22.64	13.35	18.33
Arf6	2.83	3.85	5.3	5.1
Arhgap5	1.06	1.04	2.22	2.54
Arid1a	6.99	8.08	10.38	10.11
Arl1	15.92	17.2	6.82	10.28
Armc6	13.06	13.98	8.07	10.05
Arpc1a	71.19	71.83	49.73	60.31
Arpc5	51.22	52.01	37.58	38.91
Asah1	12.05	9.93	5.48	6.84
Asb8	10.59	9.27	4.79	6.63
Asf1b	32.88	33.86	22.91	27.03
Ash1l	1.35	1.15	2.1	2.36
Ash2l	58.36	57.15	36	44.02
Asns	70.11	74.24	47.83	52.99
Atp5d	814.22	828.02	598.9	680.04
Atp5e	567.88	651.2	709.3	747.79
Atp5j	442.45	422.79	572.02	547.07
Atp5sl	13.03	14.42	6.89	6.35
Atp6ap1	28.19	30.08	15.16	20.95
Atp6ap2	15.14	12.59	6.2	9.53
Atp6v1c1	21.24	22.56	12.19	15.7
Atp6v1e1	135.88	141.03	106.85	121.25
Atp6v1h	9.54	8.39	4.32	5.67
Atrx	6.2	5.8	7.4	8.47
Aup1	37.6	45.5	28.51	32.2
Aurka	38.7	42.78	17.02	22.46
B230208H17Rik	2.62	2.93	5.29	4.16
B4galt3	26.76	26.49	12.64	15.83
BC003266	56.33	56.82	42.29	50.33
BC016495	62.86	72.07	105.5	103.51
BC061212	3.34	4.63	2.09	1.63
Baz1a	3.08	3.46	5.29	4.64
Baz1b	4.62	5.71	10.47	10.14
Bcat1	15.14	12.97	9.54	10.79
Bcat2	174.53	197.51	134.21	147.27
Bckdha	62.79	71.87	53.39	55.16
Birc5	231.23	211.57	173.69	185.23
Birc6	2.39	2.65	3.7	4.36
Bnip3l	29.57	30.56	22.39	25.61
Bod1l	3.06	2.6	4.31	4.66
Bop1	33.06	38.02	23.41	27.76
Bptf	5.66	6.34	10.8	10.08
Bre	32.82	32.96	22.13	27.01
Brix1	40.07	38.77	30.65	30.9
Brwd1	4.83	4.64	5.67	6.59
Bscl2	40.54	45.25	31.83	34.93
Btg1	3.05	3.97	6.02	6.23
Btg2	17.64	20.32	13.07	12.43
Bub3	101.49	111.89	87.79	88.65
Bzw2	39.93	40.06	22.45	24.69
C1qbp	23.89	26.63	44.67	40.77
Cad	13.89	12.73	15.25	15.95
Cand1	4.61	5.02	7.28	6.82
Caprin1	6.55	5.8	7.6	8.63
Car2	24.14	25.51	16.07	20.28
Carm1	3.48	2.9	4.93	4.5
Cbx3	22.42	23.18	34.91	36.69
Cc2d1a	8.12	9.74	11.83	12.31
Ccdc115	20.45	21.89	13.91	16.74
Ccdc127	3.9	3.94	5.25	6.99
Ccdc41	1.32	1.74	3.19	2.5
Ccdc71	14.16	11.19	6.08	6.76
Ccdc94	24.12	28.24	20.72	20.15
Ccnb1	65.58	65.37	43.46	48.87
Ccnb2	96.83	100.42	70.81	77.69
Ccnf	24.19	22.48	17.19	18.72
Ccnk	1.8	2.56	3.75	3.35
Ccnl1	16.89	18.62	25.16	25.06
Cct3	267.44	279.86	204.75	234.13
Cct4	94.41	95.43	66.65	69.9
Cct5	339.75	372.76	207.2	266.4
Cct7	323.51	378.12	245.59	278.43
Cct8	133.71	136.48	87.4	110.22
Cd151	52.29	53.42	35.88	45.16
Cd300a	11.65	13.29	19.94	20.42
Cd3eap	14.88	14.78	21.69	22.29
Cd63	1517.5	1540	1366.59	1350.72
Cd81	452.25	504.99	308.33	372.17
Cd9	297.52	323.58	176.41	227.92
Cdc34	64.35	67.56	100.41	89.17
Cdc37	119.92	131.27	94.71	100.04
Cdc42	67.6	63.37	41.97	53.03
Cdca4	20.6	22.68	11.87	13.94
Cdca5	33.03	36.49	25.17	29.71
Cdk2	9.48	8.03	4.12	6.04
Cdk2ap1	18.42	23.12	31.7	29.98
Cdk4	293.01	320.02	216.35	236.24
Cdk8	0.85	1.06	2.22	1.69
Cdk9	5.66	7.25	10.43	9.57
Cdv3	11.92	12.96	21.17	19.07
Cdyl2	7.24	8.33	6.1	6.6
Cebpz	23.02	23.34	31.24	31.37
Celf1	4.79	5.41	7.63	6.82
Cenpf	10.48	9.68	13.25	12.28
Cfdp1	203.65	203.74	163.41	184.38
Cfl1	1505.02	1552.05	1115.04	1141.47
Chaf1a	7.71	8.3	13.57	11.21
Chchd2	634.88	729.92	1131.11	1188.62
Chchd3	20.77	19.82	13.65	17.06
Chchd4	97.44	106.27	85.24	90.27
Chd1	1.82	1.92	3.76	3.22
Chd4	9.54	12.2	14.83	14.74
Chmp1a	39.33	40.13	23.46	29.24
Chmp4c	23.26	23.74	15.49	15.77
Chrna1	11.28	13.85	17.93	17.43
Chst12	24.51	27.77	14.08	15.19
Churc1	554.23	614.93	922.23	889.71
Ciao1	17.09	19.35	12.16	14.9
Ciapin1	48.05	53.44	37.98	41.8
Cib1	90.69	100.91	69	58.19
Cirbp	44.83	51.28	29.31	27.59
Ckap4	11.89	13.48	19.77	19.12
Cldn4	175.42	223.45	74.65	81.17
Clic1	413.43	434.38	296.42	342.01
Clns1a	55.9	57.95	40.29	46.4
Clp1	12.08	12.17	5.28	8.36
Clpp	281.66	300.93	170.73	162.18
Clptm1	5.28	5.53	8.45	8.23
Clstn3	4.09	3.35	2.3	2.27
Clu	93.23	108.57	70.23	77.07
Cmtm3	26.1	31.6	9.48	14.61
Cndp2	75.45	93.02	54.42	62.13
Cnpy3	24.69	24.19	17.15	16.16
Coasy	9.23	10.63	5.86	7.6
Cog4	13.26	11.72	9.58	8.51
Commd10	9.64	10.94	5.85	7.65
Comt	79.39	88.16	111.54	110.58
Cops5	101.44	94.27	64.99	80.81
Cops7a	62.45	71.47	49.33	57.39
Cops8	31.57	32.27	23.44	27.95
Copz1	73.72	70.38	44.66	57.24
Cotl1	29.57	24.3	16.43	17.83
Cox7a2l	148.24	162.04	122.53	122.25
Cpsf3l	15.95	15.66	9.88	12.38
Crebbp	5.49	6.52	9.48	8.73
Crtap	16.96	21.74	36.96	31.29
Cs	51.85	49.59	38.31	43.36
Csde1	20.59	18.84	26.47	25.99
Csf3r	2.62	3.17	4.6	4.14
Csnk1g2	2.08	3.18	6.34	5.38
Csnk2a2	3.16	3.33	5.72	4.92
Ctcf	14.1	12.51	22.37	22.71
Ctcfl	20.73	24.54	30.51	29.44
Ctdnep1	4.37	7.69	10.44	10.91
Cth	47.36	45.53	19.87	28.15
Ctnnbl1	28.09	31.9	21.73	25.47
Ctsb	65.96	74.44	42.61	54.08
Ctsl	328.76	300.75	175.44	226.41
Cul3	4.96	4.69	8.5	9.54
Cxcr2	91.9	110.88	150.81	142.23
Cyb5	345.22	360.21	297.55	272.1
Cyld	3.73	3.82	5.69	5.3
Cyp4f39	3.13	4.21	1.85	2.42
Cyr61	26.5	29.5	12.24	15.22
D10Wsu52e	40.19	45.65	28.85	33.3
D14Ertd449e	50.24	57.39	39.1	41.24
D15Ertd621e	0.68	1.11	2.39	2.35
D19Bwg1357e	21.13	19.63	16.18	17.63
D4Ertd22e	26.29	35.06	12.32	12.71
Dag1	3.38	2.97	4.71	4.3
Dalrd3	13.44	16.61	10.07	10.79
Dazap2	84.43	96.83	36.57	46.95
Dbi	332.58	346.56	462.76	455
Dcakd	46.09	41.42	33.84	34.74
Dclre1c	87.26	102.1	145.89	128.86
Dctn2	74.6	69.88	55.69	58.25
Dctn5	28.47	29.8	17.92	21.65
Ddx17	8.44	10.51	12.41	12.43
Ddx21	15.97	15.66	20.51	23.32
Ddx39	486.92	565.21	388.87	419.17
Ddx39b	161.17	162.35	121.17	133.75
Ddx3x	13.76	13.32	25.68	27.37
Ddx49	33.96	36.24	25.72	30.3
Ddx54	19.1	19.77	15.85	14.77
Ddx6	2.72	2.8	4.79	4.32
Dedd	18.21	16.11	11.41	13.8
Degs1	40.63	38.25	20.41	25.85
Dek	8.1	5.87	12.48	10.98
Dennd5b	5.2	5.87	8.97	7.94
Dera	18.16	20.28	11.63	14.11
Dhcr24	8.94	11.51	17.34	15.38
Dhrs1	17.93	21.96	12.75	15.26
Dhx15	10.11	8.72	15.21	15.99
Diablo	27.68	34.05	17.53	22.82
Dicer1	2.25	2.57	3.63	3.22
Dlc1	8.83	7.56	10.56	10.71
Dnajb1	36.29	45.67	28.12	26.27
Dnajc21	18.75	16.31	23.67	23.58
Dnajc7	70.28	74.11	52.04	61.07
Dnajc9	24.11	24.14	16.22	19.83
Dnm1l	24.89	24.59	35.19	35.39
Dnmt3b	6.77	8.86	12.1	11.24
Dolpp1	11.19	12.94	7.24	9.35
Dpagt1	15.14	13.49	9.29	11.13
Dpf2	12.69	10.73	6.19	6.3
Dph2	7.33	6.4	3.53	4.21
Dpp3	40.84	37.81	29.2	32.25
Dppa4	113.96	124.53	88.61	91.09
Dpys	9.66	11.46	6.07	4.98
Dpysl3	51.99	53.21	38.23	43.89
Drap1	21.88	19.89	33.7	29.6
Drg1	48.05	52.96	28.54	37.91
Dus1l	15.32	14.71	9.38	12.26
Dync1h1	11.06	11.11	12.75	12.44
Dync1i2	18.53	18.19	25.83	24.72
Dynll1	508.78	551.4	714.12	687.27
E330033B04Rik	2.41	3.07	3.79	3.73
Ech1	173.89	216.45	104.38	113.06
Echdc2	66.03	76.16	57.62	59.49
Echs1	48.57	48.47	25.2	34.02
Ecm1	63.51	71.01	43.3	51.36
Ect2	5.11	3.79	7.09	6.99
Edem2	8.56	10.4	5.28	5.73
Ehd1	42.22	46.59	31.1	33.33
Eid2	1.74	2.28	5.21	3.91
Eif3d	211.04	216.53	164.26	186.56
Eif4a1	484.27	503.97	288.48	322.29
Eif4g2	8.11	8.57	10.97	11.68
Eif5a	1084.71	1045.2	751.03	802.61
Elavl1	2.15	2.78	3.45	3.61
Elovl1	39.3	46.55	26.63	24.86
Eml2	6.73	8.58	3.99	3.85
Enah	3.6	2.88	5.02	4.63
Eno1	2078.27	2226.01	1205.02	1529.36
Ephx2	21.33	23.18	13.94	17.47
Eral1	8.02	9.78	4.68	4.92
Etfa	29.63	27.86	19.92	23.96
Evl	1.59	2.54	5.3	4.45
Ext1	1.99	2.9	3.76	4.1
Ezr	26.33	24.35	16.18	17.82
F11r	28.77	28.74	15.75	17.99
Fam120a	3.21	3.47	5.63	4.76
Fam136a	24.76	27.72	16.61	21.07
Fam160b1	2.7	3.31	4.83	4.26
Fam165b	19.37	23.47	36.04	31.91
Fam177a	5.91	6.97	9.04	8.77
Fam18b	12.29	11.09	4.89	8.2
Fam3a	6.08	5.53	2.68	3.91
Fam3c	6.18	4.28	8.6	9.2
Fam50a	51.09	49.8	31.71	39.38
Fam54b	22.46	25.54	13.59	17.44
Fam63a	23.37	23.18	15.64	16.73
Fam96a	33.09	29.75	19.56	23.43
Fam98a	5.09	5.75	8.29	7.35
Farsa	87.55	96.85	60.96	71.37
Farsb	44.54	50.35	29.64	37.26
Fbxo28	2.25	2.58	3.46	4.21
Fbxw17	11.15	12.29	6.42	6.84
Fbxw9	59.67	65.83	38.82	43.51
Fem1b	3.58	4.28	6.29	5.73
Fen1	26.57	32.3	13.12	17.23
Fnbp4	3.12	3.67	5.78	4.83
Foxh1	32.1	34.1	18.39	22.33
Foxo1	2.01	3.1	5.49	4.86
Frrs1	29.22	25.76	18.62	22.08
Fsd1	22.77	28.05	18.25	17.57
Fth1	5282.8	5042.09	3694.15	4345.1
Fxyd6	28.71	29.58	18.65	22.63
G6pdx	27.54	26.75	17.54	17.15
Gaa	21.25	20.44	16.66	15.21
Gabarapl2	311.53	332.08	219.53	247.22
Gabpb2	2.99	3.39	4.61	4.91
Galk2	8.11	8.77	4.25	6.29
Galnt2	4.7	5.76	8.77	8.06
Gba	26.79	29.08	20.63	24.21
Gcap14	2.23	2.48	4.46	4.55
Gdf15	20.9	19.57	7.52	12.37
Get4	9.23	12.47	18.12	16.8
Gfpt2	10.59	10.49	5.07	6.08
Ghitm	51.37	52.86	35.5	42.71
Gins4	65.28	74.99	54.6	58.93
Glb1	22.16	27.21	15.17	18.49
Glg1	7.18	9.49	18	14.56
Glrx3	200.95	188.37	157.33	166.5
Gltp	7.72	5.76	2.94	4.11
Gm10389	6.39	6.75	10.77	9.1
Gm12669	9.67	1.66	0	0
Gm13051	9.34	7.8	12.27	13.55
Gm13251	5.14	5.52	7.39	8.71
Gm15645	247.86	299.86	420.88	389.8
Gm4027	10.44	12.11	5.06	7.14
Gm4340	233.89	257.18	186.06	197.24
Gm5531	22.57	32.26	41.16	42.45
Gm9846	3240.87	3187.47	3794.23	3644.47
Gm9855	5.6	5.8	3.15	4.39
Gmeb1	14.61	16.79	23.17	21.59
Gna11	8.16	9.77	15.11	12.94
Gnb2l1	1567.15	1643.99	1741.03	1779.25
Gnb5	6.37	6.25	2.74	4.21
Gng3	36.75	40.39	23.48	22.8
Got1	58.14	61.67	32.46	37.39
Got2	56.24	57.79	39.78	44.04
Gpn1	34.9	38.95	25.66	30.76
Gpr157	3.38	4.85	6.54	6.58
Gsk3b	3.03	2.88	3.58	4.3
Gsn	31.31	34.37	19.36	23.18
Gss	56.47	70.27	42.37	45.68
Gys1	8.97	8.98	4.77	5.94
H2-D1	47.92	50.15	32.83	38.25
H2-T23	237.53	278.42	405.72	386.97
H2-T24	10.52	14.3	21.6	24.61
H3f3b	356.21	389.35	270.74	279.68
Hadh	46.84	51.23	29.15	34.17
Hadhb	19.97	20.63	11.32	14.95
Hars	52.25	55.08	32.33	40.03
Hdac1	153.13	163.81	106.18	118.92
Hdgf	36.59	44.64	69.22	63.36
Hdlbp	16.36	16.12	19.21	21.31
Hexb	19.21	21.12	9.46	14.66
Hic2	2.72	3.7	5.57	4.84
Hint1	1214.8	1154.77	1013.89	989.98
Hist1h2ab	8.62	5.83	1.58	3.23
Hist1h2ap	0	0	37.92	14.51
Hist2h2aa1	130.44	125.17	94.33	93.42
Hmbs	45.18	39.69	22.95	27.36
Hmga2	6.22	7.33	10.74	11.2
Hmgcl	14.34	17.14	11.21	12.34
Hmmr	7.12	6.04	9.04	9.98
Hmox1	577.54	673.07	277.83	309.18
Hnrnpa0	2.85	3	5.08	4.25
Hnrnpa1	170.28	145.26	88.21	106.76
Hnrnpa2b1	211.98	189.09	104.14	143.38
Hnrnpa3	7.33	7.75	10.7	11.52
Hnrnpab	29.8	31.11	52.35	52.71
Hnrnpk	111.7	89.59	41.56	50.33
Hnrnpl	12.75	15.59	21.8	20.22
Hnrnpu	20.76	22.38	28.49	31.63
Hook3	1.5	1.22	1.76	1.84
Hs6st1	4.02	4.5	6.76	6.04
Hsd17b12	40.38	40.63	25.87	31.35
Hspa14	39.01	41.03	24.35	31.77
Hspa8	3247.61	3304.26	2492.42	2525.11
Hspb8	31.95	31.47	20.69	24.08
Hsph1	9.42	10.96	16.56	15.58
Htatip2	37.43	43.81	25.78	26.09
Htra1	7.11	8.73	14.76	12.87
Icam1	12.9	10.79	7.41	7.99
Id2	70.7	65.85	88.39	81.78
Ide	2.73	2.8	4.13	3.63
Idh3a	12.57	12.31	6.16	8.95
Ifnar1	5.48	5.04	6.14	6.92
Il17rc	3.89	2.97	0.91	1.59
Il23a	4.59	3.61	1.08	1.74
Ilf2	39.13	40.04	25.68	31.69
Imp4	70.47	85.25	55.11	59.54
Ino80e	54.53	62.58	47.76	45.23
Irak1	28.46	36.95	51.85	53.34
Irf1	21.96	24.72	12.87	16.5
Irs2	3.38	4.55	6.97	6.25
Isy1	21.93	21.95	14.88	18.24
Itga6	5.05	5.66	8.39	8.24
Itgb1	7.3	8.1	10.53	9.61
Itpa	60.21	62.92	41.88	52.54
Ivd	12.64	14.33	9.49	11.09
Kank2	7.9	7.33	9.27	10.68
Kctd17	1.89	2.18	5.09	3.91
Kdelr1	29.7	26.44	18.28	21.63
Kdm1a	6.43	7.89	12.82	12.49
Kdm5a	3.82	3.52	5.13	5.33
Kdm5b	11.49	11.95	16.64	17.38
Kif2c	16.11	15	8.29	7.96
Kifc1	33.02	34.86	20.5	21.65
Kin	13.02	13.7	6.84	6.35
Klf3	23.7	23.86	34.88	35.01
Klhl21	2.43	3.78	5.39	5.31
Klk10	63.99	62.63	46.55	53.54
Kpna2	143.38	122.63	65.74	84.28
Kpnb1	13.27	13.49	17.69	17.76
Kras	2.31	2.18	4.74	3.76
Laptm4b	33.14	29.18	24.19	24.15
Las1l	40.49	37.67	28.56	33.1
Lass2	13.6	16.54	9.87	10.81
Lbr	3.69	4.49	9.37	9.39
Lcmt2	30.37	35.47	48.3	44.79
Ldoc1	7.46	9.66	4.92	5.42
Lefty1	686.54	737.07	565.78	588.37
Leo1	61.28	59.29	42.63	47.12
Lgals9	67.23	76.03	48.05	54.94
Lgmn	18.95	18.29	10.19	10.79
Litaf	47.28	48.01	30.71	38.33
Llgl1	2.73	3.08	4.34	3.83
Lmna	115.43	105.14	91.04	76.49
Loxl2	14.05	16.13	22.54	21.49
Lrpprc	4.12	4.9	6.75	6.39
Lsm1	16.28	20.96	11.08	12.99
Lsm6	31.02	33.69	39.4	37.92
Lta4h	13.94	14.85	9.16	11.57
M6pr	22.08	23.16	14.31	16.32
Mad2l1bp	24.76	30.44	18.54	20.64
Maea	32.17	32.15	21.98	26.46
Maged1	24.97	24.65	17.9	18.64
Manba	8.81	8.33	4.11	4.54
Manf	55.9	55.31	41.19	44.01
Map4k4	3.62	4.24	6.15	5.62
Mapk6	15.88	14.16	10.08	11.36
March5	13.44	16.58	22.77	24.72
Mast2	2.96	3.88	4.65	4.87
Mat2b	27.82	27.77	15.53	21.65
Matr3	3.95	2.91	5.01	5.45
Max	20.13	17.79	13.22	15.19
Mbd3	71.95	77.12	98.08	93.42
Mcfd2	16.23	16.54	7.26	11.57
Mcl1	6.44	7.72	12.03	12.41
Mcm5	86.7	85.89	72.63	74.51
Mcm7	126.95	119.93	98.16	105.47
Mdh1	136.18	145.54	98.66	109.27
Meaf6	33.89	29.12	18.98	22.37
Med13l	1.63	1.65	2.85	2.88
Med8	36.61	40.41	23.11	23.65
Mfsd10	50.02	55.51	33.58	42.63
Mga	4.29	4.36	6.26	5.87
Mgea5	2.02	2.88	4.46	4.02
Mid1ip1	5.88	4.27	2.46	1.95
Mier2	8.76	9.5	4.88	4.59
Mina	13.8	13.16	8.31	10.58
Mki67	3.18	3.11	4.48	3.98
Mmp3	26.68	28.97	17.01	22.51
Morf4l2	104.38	106.68	68.21	86.84
Mpdu1	107.16	127.8	85.82	91.35
Mpv17l	47.72	58.62	80.75	74.29
Mrpl10	37.17	33.1	21.32	22.58
Mrpl12	282.16	320.49	226.46	241.52
Mrpl30	120.39	134.91	162.85	156.49
Mrpl37	105.76	108.34	80.87	83.16
Mrpl43	77.39	80.81	100.34	101.75
Mrpl49	29.57	29.2	33.76	38.41
Mrps14	29.17	32.89	53.07	52.44
Mrps22	42.01	44.96	28.43	36.35
Mrps27	23.62	26.02	17.05	20.01
Mrps33	98.82	102.58	88.92	83.15
Mrrf	26.13	27.54	16.43	20.1
Msh6	9.22	9.37	14.22	13.08
Msto1	66.57	67.53	49.18	53.43
Mtch2	103.37	116.15	85.07	94.61
Mtif2	12.09	14.03	16.1	18.35
Mtmr3	1.89	1.93	3.44	2.79
Myl12b	351.3	404.26	270.11	291.9
Naa15	4.68	5.52	8.08	7.57
Nap1l4	26.33	30.78	17.53	19.18
Napa	71.68	87.03	57.7	59.99
Ncoa4	12.66	11.62	7.75	8.95
Ncor1	13.37	15.45	19.77	18.24
Ndc80	8.74	7.52	4.41	6.03
Ndufa3	534.58	601.96	656.3	676.47
Ndufs2	186.02	181.02	143.38	145.24
Necap1	10.97	9.36	5.44	5.55
Nefl	54.19	57.29	40.21	37.28
Nek9	0.92	1.23	1.65	2.09
Nenf	1.88	2.4	6.09	4.27
Nfs1	9.49	12.1	6.55	7.49
Ngdn	92.47	115.56	68.21	68.15
Ngfrap1	854.31	874.57	694.51	594.56
Nid1	6.18	6.13	7.71	9.43
Nip7	110.98	120.39	141.71	140.27
Nipbl	4.48	4.89	8.31	8.22
Nipsnap1	25.74	27.1	19.93	23.48
Nipsnap3b	17.99	16.53	6.06	9.79
Nkiras2	7.91	9.01	2.25	3.72
Nmt1	57.11	60.28	82.34	74.64
Noc4l	56.51	62.66	42.54	49.45
Nol8	3.28	3.28	5.79	6.37
Nop56	221.37	239.54	179.95	198.1
Nop58	104.16	101.44	83.12	89.88
Npc2	107.9	122.1	83.37	88.73
Nqo1	86.74	93.78	50.14	68.11
Nrp2	11.38	12.44	7.88	7.98
Nsa2	60.97	60.59	72.08	73.23
Nsun2	10.75	12.54	17.95	15.91
Nt5dc2	33.89	31.7	52.28	50.43
Nubp2	67.14	89.15	41.14	47.32
Nucks1	12	12.12	18.72	18.57
Nudt16l1	67.46	76.41	48.31	56.81
Nufip2	2.21	1.81	2.96	3.05
Nup43	34.87	35.41	22.88	27.8
Nup62	69.05	71.12	43.71	45.14
Nup93	21.72	19.81	16.1	15.35
Oat	15.62	16.68	6.66	10.24
Obfc1	9.84	11.04	6.73	8.51
Obfc2b	32.59	30.34	21.79	26.54
Ogdh	49.32	60.09	82.12	80.42
Omd	237.92	288.95	416.91	383.87
Ormdl3	12.19	13.7	7.27	6.21
Osgep	44.63	49.05	34.08	39.2
Ostf1	141.27	120.31	63.43	84.1
Otud4	1.96	1.51	2.77	2.95
Ovca2	8.51	9.85	12.7	11.59
P4hb	59.6	58.69	46.39	47
Pabpc1	109.06	138.13	251.07	231.45
Pabpn1	66.86	60.96	71.97	77.69
Paf1	24.08	26.32	19.36	22.17
Pak1ip1	103.44	110.91	83.9	92.99
Palld	21.98	22.55	15.83	18.43
Parl	72.89	81.03	56.06	53.75
Pbrm1	2.27	2.46	4.06	4.58
Pcbp2	42.33	49.09	54.31	57.97
Pcmt1	35.92	43.11	27.01	30.84
Pcmtd1	2.05	1.43	2.93	3.15
Pcolce	128.67	144.54	107.85	116.31
Pcyt2	28.93	33.01	23.62	24.36
Pdhb	105.07	108.19	67.7	82.84
Pdhx	8.13	9.5	5.75	6.87
Pdia6	164.84	157.72	97.61	116.6
Pdlim1	104.99	101.27	71.85	82.35
Pdpn	21.87	21.15	13.36	15.05
Pea15a	8.03	7.47	4.02	3.99
Pepd	41.37	41.71	28.13	31.76
Pes1	33.75	37.17	24.09	25.45
Pex19	8.41	9.77	5.49	5.72
Pfkl	18.35	18.35	13.37	11.77
Pfkm	11.04	9.79	6.81	7.8
Pgd	139.36	160.2	91.9	96.57
Pgm2	11.92	12.52	6.2	5.53
Pgrmc1	18.06	21.82	10.96	14.01
Pgrmc2	1.96	1.49	3.49	2.78
Phb	394.89	482.29	279.17	271.47
Phf17	8.28	8.36	12.68	11.53
Phf5a	125.84	127.03	103.66	104.96
Pigs	24.72	27.5	16.79	16.86
Pigy	2.11	2.46	3.04	3.73
Pipox	19.25	19.87	11.87	15.01
Pisd	15.77	17.37	8.1	9.65
Pisd-ps3	0.01	16.17	0	0
Pja1	11.1	12.46	7.7	9.13
Pkm2	792.8	856.56	548.39	592.05
Pla2g7	38.89	42.28	21.33	27.97
Pld3	56.92	62.41	44.85	50.67
Plin2	127.19	132.53	84.44	93.7
Plin3	86.03	92.65	59.29	74.44
Plk1	39.65	44.15	31.44	35.69
Plscr1	9.57	11.49	4.34	6.53
Plxnb2	3.3	4.17	5.53	5.31
Pnp	109.12	107.49	85.91	94.05
Pnp2	68.15	64.7	41.37	51.87
Pnpo	7.89	9.92	3	4.27
Podxl	1.46	1.97	3.89	3.04
Polr2a	8.89	9.88	11.04	12.39
Polr2c	237.34	274.54	186.26	204.37
Polr2e	620.74	646.17	576.23	564.17
Polr2h	82.25	89.6	66.91	75.78
Polr2m	14.9	18.75	26.95	26.93
Pop4	22.83	26.19	16.1	18.69
Pou5f1	799.13	789.99	630.1	711.04
Ppa1	148.45	146.8	112.34	126.58
Ppcs	52.47	58.55	39.83	42.49
Ppil1	125.72	151.71	97.26	100.29
Ppil2	23.29	25.68	17.11	20.92
Ppm1b	6.25	8.17	9.16	8.89
Ppp1r12a	8.25	9.72	14.89	12.57
Ppp1r14b	14.33	20.06	29.59	27.41
Ppp1r16b	6.64	8.11	11.88	10.37
Ppp2ca	11.92	13.91	18.77	17.61
Ppp2r1a	75.24	79.64	63.03	69.73
Ppp2r2a	8.31	8.97	12.91	13.01
Ppp4c	42.91	44.33	24.98	32.85
Ppp4r2	2.16	2.49	4.39	4.81
Ppp6r3	3.51	4.2	6.76	5.84
Prcc	4.77	4.92	6.35	8.03
Prdm2	4.49	3.82	5.3	5.29
Prdx1	1847.79	1991.78	1521.16	1643.62
Prdx6	159.32	168.15	111.59	127.57
Prkag1	40.48	38.58	24.5	28.39
Prmt2	8.47	11.24	4.7	5.02
Prmt3	4.87	5.63	8.87	8.07
Prmt5	50.38	54.19	43.33	47.06
Prmt7	31.54	35.38	22.7	26.84
Prpf38b	10.34	8.48	14.32	12.98
Prpf4b	15.62	14.1	18.02	21.03
Prps1	20.73	22.27	12.62	17.4
Prr11	6.61	7.23	9.84	8.96
Prr12	1.38	1.28	2.36	1.96
Prr13	248.7	292.87	181.38	177.94
Prr3	11.15	11.69	5.32	5.91
Psap	114.71	103.68	73.46	70.6
Psat1	51.43	51.91	33.46	35.16
Psip1	3.26	3.23	8.04	6.55
Psma1	114.96	119.6	69.5	85.77
Psmb5	1173.89	1138.83	1533.2	1499.43
Psmb7	86.85	80.92	64.54	63.65
Psmc2	130.7	130.95	84.9	106.25
Psmc4	326.99	381.66	274.41	264.1
Psmc5	332.23	367.8	274.64	279.79
Psmd12	103.35	97.45	81.72	83.54
Psmd2	74.38	61.44	43.71	47.27
Psmd5	27.67	27.58	14.91	14.78
Psmd6	89.99	92.43	60.23	73.99
Psmd8	161.22	172.63	122.12	138.33
Psme4	2.2	2.39	4.61	5.25
Psrc1	34.59	36.72	26.86	31.23
Ptdss1	10.36	8.71	6.24	6.51
Pten	1.5	1.71	3.13	3.63
Ptp4a2	11.83	12.64	18.73	16.05
Pttg1ip	35.74	36.69	22.47	26.82
Pum1	12.95	12.55	16.14	15.19
Pvrl3	1.49	2.06	4.18	4.92
Pwp1	13.42	11.46	7.24	7.95
Pxmp2	9.2	7.86	2.28	4.67
Pycr2	95.98	103.71	66.41	79.32
Qdpr	89.59	98.94	69.57	78.93
Qser1	1.35	1.48	2.27	2.7
Rab12	3.86	4.56	7.35	6.32
Rab1b	43.4	45.94	29.35	25.8
Rab6a	3.77	4.45	7.4	6.72
Rabep2	11.09	13.44	7.73	9.21
Rac1	9.95	13.53	18.86	17.54
Rad21	16.83	13.2	21.92	22.33
Rad50	5.25	4.81	6.33	7.3
Rad51	16.27	15.22	9.59	12.09
Rangap1	59.74	62.48	43.21	40.95
Rap1b	4.15	4.66	8.38	9.07
Rars	38.84	41.68	27.9	30.79
Rasa1	2.21	2.64	4.1	3.63
Rassf1	28.95	33.47	21.68	22.51
Rbbp6	7.71	8.41	10.8	9.94
Rbbp7	51.99	50.99	28.64	33.27
Rbpj	4.23	4.24	9.14	9.81
Rbpms2	86.92	71.15	30.76	36.91
Rcc1	30.06	27.74	14.55	17.36
Rcl1	31.35	34.69	23.66	27.7
Rdx	4.33	4.79	9.6	9.72
Rest	21.64	22.1	29.18	29.35
Rfc2	59.8	70.21	41.51	46.32
Rfc3	69.42	73.23	51.35	61.74
Rif1	8.65	9	15.15	15.99
Rinl	8.19	8.39	4.3	5.16
Rnf113a2	19.29	18.21	11.24	14.09
Rnf114	23.2	26.75	15.57	16.4
Rnf181	36.04	36.84	24.54	26.36
Rnf19a	1.09	1.51	2.3	2.07
Rnf41	5.84	6.87	3.19	3.77
Rnf7	107.52	116.09	79.98	89.63
Rnh1	257.22	303.23	96.5	111.82
Rock2	2.05	1.83	3.39	3.2
Rp9	4.83	6.83	11.75	9.66
Rpa2	135.04	122.41	82.17	99.58
Rpf1	38.14	35.01	24.43	20.14
Rpl11	2866.81	2927.62	3142.41	3208.54
Rpl12	1492.18	1442.03	1721.28	1756.62
Rpl13	8305.4	8651.74	7298.04	7926.28
Rpl22	187.62	178.99	201.84	202.99
Rpl27	2376.29	2347.97	2653.26	2615.99
Rpl28	3131.84	3068.79	3915.87	3816.93
Rpl29	1905.89	1868.66	2102.63	2140.15
Rpl34-ps1	3554.17	3487.85	3860.77	3831.71
Rpl36a	1326.19	1187.93	1534.95	1608.46
Rpl4	2197.99	2228.8	1817.47	1951.9
Rpl41	20570.4	20516.9	27482.5	25919
Rpl5	582.9	601.07	702.03	727.22
Rpl8	2550.61	2468.91	3267.43	3361.07
Rplp1	9878.99	9376.84	11502	11269
Rplp2	9320.9	9262.42	11084.3	10856.6
Rplp2-ps1	45.3	53.25	66.56	73.51
Rpn1	25.89	27.75	16	17.64
Rpn2	65.53	55.18	34.87	39.09
Rprd2	1.12	1.04	1.51	1.89
Rps10	2521.17	2557.03	2970.24	2949.67
Rps11	5181.47	5278.03	7437.7	7403.73
Rps16	4158.65	4138.1	4632.16	4771.95
Rps17	2935.58	2744.27	3210.11	3345.97
Rps20	3680.55	3778.52	3933.35	4187.46
Rps23	5487.57	5324	6702.88	6388.2
Rps27	2509.5	2564.72	3003	2888.24
Rps29	9845.19	9869.68	12503.2	13156.5
Rps4x	1408.52	1325.07	1922.64	2025.52
Rpsa	2181.47	2193.41	2705.93	2724.63
Rqcd1	20.58	19.67	13.86	15.38
Rsl24d1	84.28	73.76	40.21	53.85
Rsu1	18.24	19.17	10.14	14.07
Rtn4	7.95	8.49	12.86	11.97
Ruvbl1	121.12	129.77	95	108.46
Ruvbl2	265.28	293.3	151.84	155.75
Sae1	69.92	67.93	47.13	46.92
Samd4b	2.67	3.5	4.52	4.99
Samm50	160.48	170.23	125.67	135.71
Sap18	4.98	6.15	8.22	8.13
Sart3	5.78	7.25	9.39	9.05
Sbf1	1.34	1.36	2.2	1.85
Sbno1	6.48	5.77	7.66	7.66
Scamp3	135.86	149.23	86.92	86.48
Scap	3.08	3.16	4.95	4.14
Scpep1	107.43	106.04	76.73	92.42
Sdc4	111.28	109.28	88.48	94.13
Sdcbp2	22.13	27.26	11.21	13.66
Sdha	35.37	32.7	24.17	26.29
Sdhb	213.69	225.15	322.11	311.56
Sdhc	118.62	133.45	99.59	109.13
Sdr39u1	17.41	20.86	14.04	14.5
Sec11a	131.28	135.32	103.22	112.63
Senp6	2.87	2.71	5.13	4.95
Serbp1	45.83	42.71	66.38	58.96
Serpine2	98.57	91.86	50.31	71.93
Set	382.39	381.52	296.98	344.6
Sfn	238.94	283.38	172.3	161.29
Sfpq	9.14	10.34	15.14	15.17
Sfrp1	10.73	8.94	12.31	14.11
Sft2d1	16.63	18.71	12.48	10.39
Sfxn1	24.12	28.79	16.17	17.45
Sgk1	16.19	12.35	6.3	8.52
Shisa5	62.13	65.2	38.29	47.89
Sidt2	3.19	4.13	5.56	5.3
Sirt6	34.88	35.88	24.47	29.14
Skap2	17.01	19.58	9.13	10.93
Ski	3.35	4.36	6.47	5.94
Slbp	25.46	27.33	15.41	19.22
Slc12a2	0.74	0.75	1.13	1.55
Slc19a2	1.32	1.2	2.99	3.06
Slc25a1	23.02	26.85	34.95	34.55
Slc25a20	19.26	23.04	13.99	16.58
Slc25a5	1090.87	1070.66	807.62	920.76
Slc29a1	39.02	42.85	30.22	34.41
Slc2a1	56.74	51.54	29.69	36.3
Slc35a4	22.95	24.61	12.3	12.6
Slc35b1	56.87	54.53	38.15	40.63
Slc35c2	8.34	9.73	5.06	6.89
Slc39a7	26.57	31.41	21.51	22.51
Slc4a11	6.48	7.92	5.21	5.36
Slc7a3	32.89	28.54	16.92	21.25
Slc7a6	27.26	26.76	21.38	21.01
Slc7a7	18.44	22.95	13.68	14.81
Slc9a3r1	96.87	111.11	54.78	73.64
Slco4a1	4.76	4.82	3.29	2.46
Slmap	1.4	1.12	1.89	2.48
Smarca5	10.72	9.62	17.41	17.96
Smarcc1	9.4	10.28	17.59	16.72
Smc4	7.9	6.57	10.05	10.24
Smndc1	11.94	9.81	13.7	15.69
Smtnl2	6.76	7.82	10.26	9.53
Smu1	33.84	34.25	22.52	26.4
Smyd3	9.63	10.57	6.74	8
Snrnp40	20.15	19.9	10.26	15.5
Snrpc	166.35	153.16	123.62	117.57
Snx1	12.12	13.28	7.1	9.24
Snx17	28.8	35.89	20.09	23.98
Snx27	5.82	6.32	10.66	11.01
Sod3	13.41	14.6	8.41	11.2
Sox2	19.04	17.68	33.01	26.79
Sp1	1.66	1.61	2.88	3.13
Spcs1	114.93	113.15	87.02	100.77
Spnb2	7.25	6.36	10.42	9.76
Spr	196.75	200.11	116.83	153.87
Spryd4	15.68	18.3	10.8	13.08
Srm	34	38.95	58.43	50.64
Srp54b	5.64	5.17	2.02	2.47
Srprb	14.22	16.82	10.78	11.83
Srsf1	2.17	2.33	3.92	4.34
Srsf2	13.26	16.86	23.97	22.28
Stard3nl	45.68	39.97	24.3	31.49
Stat6	7.66	8.82	5.45	6.49
Stip1	168.93	183.87	142.61	150.09
Strn3	5.15	5.66	9.22	7.97
Suclg1	116.31	131.51	86.23	91.42
Suds3	3.08	4.59	7.27	6.18
Supt5h	34.65	34.36	46.97	45.28
Surf4	39.44	38.54	27.11	30.34
Suv420h2	14.07	17.73	9.1	8.75
Syce2	78.45	75.48	95.57	91.48
Syngr2	44.24	46.94	28.37	34.2
Tacc3	19.49	16.98	10.9	12.73
Tacstd2	24.61	26.63	12.77	17.92
Taf10	6.14	11.33	19.17	16.6
Taf13	15.25	12.23	8.3	9.59
Taf7	32.78	33.54	40.88	42.82
Tagln2	508.11	532.03	368.74	421.2
Taok1	1.88	2.51	3.24	3.23
Tapbpl	10.86	12.87	19.13	18.26
Tardbp	10.64	10.45	14.18	12.87
Tbl1xr1	1.51	1.38	2.11	2.65
Tbrg1	187.61	191.5	140.78	165.17
Tcea1	52.47	47	61.5	68.73
Tcf7l1	10.06	11.49	17.89	19.05
Tcl1	37.59	37.09	25.97	31.21
Tex10	8.88	9.14	11.29	13.88
Tex19.1	68.73	61.62	40.96	38.89
Tfrc	3.13	2.81	3.93	4.64
Thoc5	17.04	19.04	12.95	14.84
Timp2	11.19	13.37	19.19	17.14
Tiprl	7.31	6.59	3.12	3.95
Tjap1	12.25	12.31	9.7	8.26
Tjp2	6.41	7.59	9.41	9.11
Tkt	139.66	152.52	106.23	123.88
Tlk1	2.82	2.09	3.42	3.74
Tmbim1	18.03	19.31	9.59	11.22
Tmbim6	78	73.2	50.54	51.67
Tmed10	81.49	80.97	63.45	68.19
Tmed4	34.06	38.74	17.26	25.03
Tmed9	222.71	260.33	149.63	163.15
Tmem106a	6.81	7.76	3.94	5.28
Tmem161a	10.1	12.68	6.66	8.2
Tmem199	51.42	54.92	27.63	29.8
Tmem20	1.48	1.82	2.67	3.52
Tmem206	25.62	31.08	46.15	44.08
Tmem222	39.42	38.76	27.9	28.54
Tmem39a	13.61	14.2	8.83	11.94
Tmem55b	8.75	10.98	15.15	13.87
Tmem59	67.49	73.36	40.03	48.14
Tmem66	26.92	21.53	11.88	16.09
Tmem69	142.91	177.65	245.12	223.13
Tmem79	24.33	25.61	15.25	17.99
Tmem9	32.77	38.71	26.71	28.92
Tmpo	3.04	4.18	6.29	6.09
Tmsb10	6502.9	6354.42	3204.82	3344.03
Tmx2	19.53	20.43	9.34	11.57
Tnks2	3.79	4.11	5.37	6.33
Tnpo2	4.58	5.89	8.15	7.5
Tnpo3	6.31	6.05	8.74	7.98
Tom1	17.62	18.87	11.08	13.77
Top2a	15.69	15.24	24.02	22.37
Tpi1	254.03	274.82	189.11	228.12
Tpm4	27.88	29.69	16.47	19.72
Tprkb	20.17	22.93	29.05	28.09
Tra2b	57.83	56.84	40.25	45.6
Tradd	13.03	11.31	5.15	7.46
Trap1	37.16	40.49	27.82	31.92
Trappc3	42.98	53.1	34.44	31.61
Trh	142.86	141.48	81.79	111.07
Trim24	3.63	3.52	6.11	5.04
Trim27	15.07	17.72	23.05	21.73
Trrap	1.59	1.89	2.94	2.5
Tsix	9.61	7.97	5.47	6.11
Tspan1	21.65	22.72	15.03	18.2
Tspan31	33.69	36.04	21.2	27.32
Tsr1	12.51	11.46	19.17	16.71
Tssc1	27.32	29.82	20.1	23.09
Ttc3	4.44	4.25	6.14	6.5
Tuba1a	930.43	917.02	690.12	791.07
Tuba1c	440.05	440.71	325.64	329.36
Tuba3a	39.29	41.32	34	31.59
Tuba4a	189.71	231.29	134.32	141.26
Tubb6	79.27	88.42	62.7	71.14
Twf1	7.85	8.59	13.3	12.18
Txnip	20.52	21.17	17.12	15.59
Tyr	12.48	13.71	20.58	18.88
Ubap2	13.56	14.09	17.02	16.03
Ubap2l	29.06	25.65	36.25	36.3
Ubc	1075.62	1193.64	865.68	859.16
Ube2d2	5.19	5.78	9.53	10.15
Ube2g2	11.37	14.49	7.46	8.63
Ube2j2	2.32	1.88	4.39	3.48
Ube2r2	7.29	8.51	11.05	10.28
Ube2v1	164.19	179.55	130.63	137.72
Ube2v2	3.9	3.18	4.56	5.44
Ube3a	1.62	1.31	3.54	3.57
Ubn2	1.14	1.26	1.98	1.7
Ubqln4	4.82	6.11	8.22	8.07
Ubr5	2.16	2.31	3.12	3.65
Ubtf	21.02	21.92	27.41	25.81
Uck2	9.2	10.72	15.97	13.7
Ucp2	48.57	49.97	36.14	43.13
Ugdh	13.73	12.26	6.54	7.38
Umps	40.38	39.53	28.6	34.24
Upk1a	61.74	69.28	55.61	55.43
Usmg5	897.44	823.16	1170.42	1189.75
Usp34	3.09	3.16	5.19	4.72
Usp7	14.3	13.26	17.62	16.72
Vmn2r-ps129	18.47	16.18	26.95	27.07
Vprbp	1.43	1.66	3.19	2.52
Vps28	111.14	119.69	148.72	145.44
Vps54	0.64	0.95	1.47	1.87
Wac	2.68	3	5.44	5
Wbp11	16.39	15.9	22.31	21.92
Wdr26	7.31	6.63	10.07	9.43
Wdr43	35.13	37.91	46.2	46.22
Wdr45	24.19	29.42	17.73	18.17
Wdr45l	13.01	11.88	9.39	7.38
Wrb	13.98	13.17	5.93	7.53
Wtap	5.82	4.53	6.4	7.55
Wwc2	4.59	5.72	7.33	7.1
Xaf1	36.44	45.43	59.62	59.58
Xkrx	54.26	41.69	24.48	24.71
Xpnpep1	24.35	27.57	16.65	19.51
Xpo7	2.21	1.94	2.81	3.15
Xrcc1	24.57	28.4	17.33	20.97
Yars	18.42	19.31	10.33	11.53
Ybx1	61.46	62.47	108.17	91.62
Yipf1	27.32	28.45	19.25	23.84
Yipf3	26.5	24.57	16.77	18.32
Ylpm1	1.68	1.54	2.46	2.13
Ypel5	21.66	25.47	14.61	17.3
Ythdc1	5.97	5.84	9.62	8.61
Ythdf1	4.46	6.5	8.68	9.11
Ywhae	189.64	182.5	161.42	166.77
Ywhah	27.44	28.95	37.38	34.89
Ywhaq	284.25	280.41	163.99	211.88
Zc3h11a	15.42	17.24	20.68	20.65
Zdhhc6	5.68	4.81	2.76	3.66
Zdhhc7	1.45	1.8	3.73	2.77
Zfp106	2.78	2.62	4.53	4.56
Zfp113	7.25	8.34	12.4	13.15
Zfp12	6.4	6.1	8.73	10.57
Zfp292	1.79	1.79	2.82	3.05
Zfp316	2.51	2.5	3.95	3.43
Zfp459	10.6	12.38	14.37	14.24
Zfp622	13.52	12.37	19.49	19.94
Zfp91	2.76	3.08	5.9	5.52
Zfpl1	42.4	47.11	34.45	30.7
Zfr	7.01	6.43	9.47	10.94
Zp3	31.6	39.28	20.65	21.42
Zscan21	5.88	6.31	3.2	4.61
Zswim1	32.25	33.85	21.15	27.32
Zwint	46.66	49.53	26.67	32.64
l7Rn6	52.81	58.79	39.59	43.51
